# Supplementary material for: Exploring the Causal Effect of Mitochondrial DNA Copy Number on Obstructive Sleep Apnea
Source: Brain Behav. 2025 Aug 25;15(8):e70720. doi: 10.1002/brb3.70720 (PMC12377404; doi:10.1002/brb3.70720)
Supplement: Supplementary file 1 — Supplementary Table: brb370720‐sup‐0001‐tableS1.xlsx [file BRB3-15-e70720-s001.xlsx]

## Sheet: Sheet1
Trait type	Panel	Statistical trait name	Trait	Catalog	outcome	method	nsnp	b	se	pval	or	or_lci95	or_uci95
Relative count	B cell	BC_Trait1	IgD+ %B cell	GCST90001391	OSA	Inverse variance weighted	12	-0.0138821	0.0177639	0.434522	0.986214	0.952468	1.02116
Absolute count	B cell	BC_Trait10	IgD+ CD38br AC	GCST90001392	OSA	Inverse variance weighted	27	0.00060781	0.00505055	0.90421	1.00061	0.990752	1.01056
Relative count	B cell	BC_Trait11	IgD+ CD38dim %B cell	GCST90001393	OSA	Inverse variance weighted	13	-0.0284158	0.019779	0.150813	0.971984	0.935024	1.0104
Absolute count	B cell	BC_Trait12	IgD+ CD38dim AC	GCST90001394	OSA	Inverse variance weighted	23	0.00925499	0.00457913	0.0432669	1.0093	1.00028	1.0184
Relative count	B cell	BC_Trait13	IgD+ CD38- %B cell	GCST90001395	OSA	Inverse variance weighted	18	-0.0187732	0.00925802	0.0425831	0.981402	0.963754	0.999373
Absolute count	B cell	BC_Trait14	IgD+ CD38- AC	GCST90001396	OSA	Inverse variance weighted	14	-0.021481	0.0167191	0.198855	0.978748	0.947195	1.01135
Relative count	B cell	BC_Trait17	Unsw mem %B cell	GCST90001397	OSA	Inverse variance weighted	27	0.00638038	0.0101378	0.529109	1.0064	0.986601	1.0266
Absolute count	B cell	BC_Trait18	Unsw mem AC	GCST90001398	OSA	Inverse variance weighted	15	0.0264677	0.0166379	0.111652	1.02682	0.993876	1.06086
Relative count	B cell	BC_Trait19	IgD- CD27- %B cell	GCST90001399	OSA	Inverse variance weighted	13	-0.0119241	0.0134365	0.374844	0.988147	0.962463	1.01452
Absolute count	B cell	BC_Trait2	IgD+ AC	GCST90001400	OSA	Inverse variance weighted	13	0.0121028	0.00621896	0.0516411	1.01218	0.999914	1.02459
Absolute count	B cell	BC_Trait20	IgD- CD27- AC	GCST90001401	OSA	Inverse variance weighted	21	0.00871002	0.0185668	0.638986	1.00875	0.972699	1.04613
Relative count	B cell	BC_Trait21	Sw mem %B cell	GCST90001402	OSA	Inverse variance weighted	11	0.00336169	0.022319	0.880275	1.00337	0.960421	1.04823
Absolute count	B cell	BC_Trait22	Sw mem AC	GCST90001403	OSA	Inverse variance weighted	15	-0.0197688	0.0182364	0.278352	0.980425	0.946	1.0161
Relative count	B cell	BC_Trait23	PB/PC %B cell	GCST90001404	OSA	Inverse variance weighted	22	-0.000968515	0.0101157	0.923724	0.999032	0.979419	1.01904
Absolute count	B cell	BC_Trait24	PB/PC AC	GCST90001405	OSA	Inverse variance weighted	20	-0.0172536	0.00713271	0.0155657	0.982894	0.969249	0.996732
Relative count	B cell	BC_Trait25	Memory B cell %B cell	GCST90001406	OSA	Inverse variance weighted	26	0.00788235	0.0110978	0.47754	1.00791	0.986226	1.03008
Absolute count	B cell	BC_Trait26	Memory B cell AC	GCST90001407	OSA	Inverse variance weighted	14	-0.000198675	0.00669463	0.976325	0.999801	0.986768	1.01301
Relative count	B cell	BC_Trait27	Naive-mature B cell %B cell	GCST90001408	OSA	Inverse variance weighted	25	-0.012377	0.0110526	0.26279	0.987699	0.966533	1.00933
Absolute count	B cell	BC_Trait28	Naive-mature B cell AC	GCST90001409	OSA	Inverse variance weighted	19	-0.0146552	0.00998877	0.142331	0.985452	0.966346	1.00493
Relative count	B cell	BC_Trait3	IgD- CD38br %B cell	GCST90001410	OSA	Inverse variance weighted	12	-0.0207516	0.019659	0.291162	0.979462	0.94244	1.01794
Relative count	B cell	BC_Trait31	IgD+ CD24+ %B cell	GCST90001411	OSA	Inverse variance weighted	13	-0.00267111	0.022932	0.907272	0.997332	0.953498	1.04318
Absolute count	B cell	BC_Trait32	IgD+ CD24+ AC	GCST90001412	OSA	Inverse variance weighted	19	0.000699817	0.0159659	0.965038	1.0007	0.96987	1.03251
Relative count	B cell	BC_Trait33	IgD- CD24- %B cell	GCST90001413	OSA	Inverse variance weighted	14	-0.00818743	0.0108529	0.450609	0.991846	0.970971	1.01317
Absolute count	B cell	BC_Trait34	IgD- CD24- AC	GCST90001414	OSA	Inverse variance weighted	16	-0.00463828	0.015765	0.768595	0.995372	0.965086	1.02661
Relative count	B cell	BC_Trait35	IgD+ CD24- %B cell	GCST90001415	OSA	Inverse variance weighted	17	0.0011304	0.0113015	0.920327	1.00113	0.979199	1.02355
Absolute count	B cell	BC_Trait36	IgD+ CD24- AC	GCST90001416	OSA	Inverse variance weighted	19	0.00450844	0.0046875	0.33615	1.00452	0.995332	1.01379
Relative count	B cell	BC_Trait37	CD24+ CD27+ %B cell	GCST90001417	OSA	Inverse variance weighted	23	0.0135731	0.0108285	0.210037	1.01367	0.992378	1.03541
Absolute count	B cell	BC_Trait38	CD24+ CD27+ AC	GCST90001418	OSA	Inverse variance weighted	23	0.00295205	0.00752107	0.694686	1.00296	0.98828	1.01785
Relative count	B cell	BC_Trait39	CD20- %B cell	GCST90001419	OSA	Inverse variance weighted	16	-0.00817311	0.0102889	0.426983	0.99186	0.972058	1.01207
Absolute count	B cell	BC_Trait4	IgD- CD38br AC	GCST90001420	OSA	Inverse variance weighted	14	0.00339892	0.0174189	0.845292	1.0034	0.969726	1.03825
Absolute count	B cell	BC_Trait40	CD20- AC	GCST90001421	OSA	Inverse variance weighted	14	-0.00358632	0.00999568	0.719754	0.99642	0.977089	1.01613
Relative count	B cell	BC_Trait43	CD20- CD38- %B cell	GCST90001422	OSA	Inverse variance weighted	21	0.0054297	0.00811034	0.503191	1.00544	0.989588	1.02155
Absolute count	B cell	BC_Trait44	CD20- CD38- AC	GCST90001423	OSA	Inverse variance weighted	12	0.0304715	0.0177951	0.0868318	1.03094	0.995603	1.06753
Relative count	B cell	BC_Trait46	IgD+ %Lymphocyte	GCST90001424	OSA	Inverse variance weighted	13	-0.00468265	0.00807954	0.562206	0.995328	0.979691	1.01122
Relative count	B cell	BC_Trait47	IgD- CD38br %lymphocyte	GCST90001425	OSA	Inverse variance weighted	23	0.000433863	0.0132469	0.973872	1.00043	0.974793	1.02675
Relative count	B cell	BC_Trait48	IgD- CD38dim %lymphocyte	GCST90001426	OSA	Inverse variance weighted	20	0.0109142	0.00962783	0.25696	1.01097	0.992075	1.03023
Relative count	B cell	BC_Trait49	IgD- CD38- %lymphocyte	GCST90001427	OSA	Inverse variance weighted	21	-0.0126194	0.0157239	0.422228	0.98746	0.957492	1.01837
Relative count	B cell	BC_Trait5	IgD- CD38dim %B cell	GCST90001428	OSA	Inverse variance weighted	21	0.00908292	0.00628694	0.148535	1.00912	0.996766	1.02164
Relative count	B cell	BC_Trait50	IgD+ CD38br %lymphocyte	GCST90001429	OSA	Inverse variance weighted	21	0.0103003	0.0133903	0.441753	1.01035	0.984182	1.03722
Relative count	B cell	BC_Trait51	IgD+ CD38dim %lymphocyte	GCST90001430	OSA	Inverse variance weighted	27	-0.000306887	0.00612614	0.960047	0.999693	0.987761	1.01177
Relative count	B cell	BC_Trait52	IgD+ CD38- %lymphocyte	GCST90001431	OSA	Inverse variance weighted	16	-0.00911609	0.00960732	0.342687	0.990925	0.97244	1.00976
Relative count	B cell	BC_Trait54	Unsw Mem %lymphocyte	GCST90001432	OSA	Inverse variance weighted	18	-0.0132146	0.0216442	0.541505	0.986872	0.945882	1.02964
Relative count	B cell	BC_Trait55	IgD- CD27- %lymphocyte	GCST90001433	OSA	Inverse variance weighted	16	0.00149005	0.0182858	0.935055	1.00149	0.966233	1.03804
Relative count	B cell	BC_Trait56	Sw mem %lymphocyte	GCST90001434	OSA	Inverse variance weighted	16	0.00654224	0.0151804	0.666492	1.00656	0.977056	1.03696
Relative count	B cell	BC_Trait57	PB/PC %lymphocyte	GCST90001435	OSA	Inverse variance weighted	17	-0.00430346	0.00777175	0.579763	0.995706	0.980653	1.01099
Relative count	B cell	BC_Trait58	Memory B cell %lymphocyte	GCST90001436	OSA	Inverse variance weighted	22	-0.00217805	0.00723775	0.763468	0.997824	0.983769	1.01208
Relative count	B cell	BC_Trait59	Naive-mature B cell %lymphocyte	GCST90001437	OSA	Inverse variance weighted	19	-0.00167806	0.0181596	0.926375	0.998323	0.963415	1.0345
Absolute count	B cell	BC_Trait6	IgD- CD38dim AC	GCST90001438	OSA	Inverse variance weighted	13	-0.00870367	0.0231067	0.706417	0.991334	0.947439	1.03726
Relative count	B cell	BC_Trait61	IgD+ CD24+ %lymphocyte	GCST90001439	OSA	Inverse variance weighted	13	0.015929	0.0210454	0.449119	1.01606	0.974998	1.05884
Relative count	B cell	BC_Trait62	IgD- CD24- %lymphocyte	GCST90001440	OSA	Inverse variance weighted	23	-0.0141522	0.0124472	0.255545	0.985947	0.962185	1.0103
Relative count	B cell	BC_Trait63	IgD+ CD24- %lymphocyte	GCST90001441	OSA	Inverse variance weighted	16	-0.0266647	0.0198283	0.178695	0.973688	0.936573	1.01227
Relative count	B cell	BC_Trait64	CD24+ CD27+ %lymphocyte	GCST90001442	OSA	Inverse variance weighted	20	-3.12731e-05	0.00572587	0.995642	0.999969	0.988809	1.01125
Relative count	B cell	BC_Trait65	CD20- %lymphocyte	GCST90001443	OSA	Inverse variance weighted	12	-0.00591202	0.0102086	0.562508	0.994105	0.974412	1.0142
Relative count	B cell	BC_Trait67	CD20- CD38- %lymphocyte	GCST90001444	OSA	Inverse variance weighted	20	0.0116258	0.0118083	0.324852	1.01169	0.988547	1.03538
Relative count	B cell	BC_Trait7	IgD- CD38- %B cell	GCST90001445	OSA	Inverse variance weighted	9	0.00795212	0.0231041	0.730706	1.00798	0.963356	1.05468
Absolute count	B cell	BC_Trait8	IgD- CD38- AC	GCST90001446	OSA	Inverse variance weighted	9	0.0188161	0.0240156	0.433338	1.01899	0.972141	1.06811
Relative count	B cell	BC_Trait9	IgD+ CD38br %B cell	GCST90001447	OSA	Inverse variance weighted	19	-0.00296545	0.00987925	0.764047	0.997039	0.977919	1.01653
Absolute count	cDC	DC_Trait524	CD11c+ monocyte AC	GCST90001448	OSA	Inverse variance weighted	14	0.0235096	0.0140185	0.0935352	1.02379	0.996041	1.05231
Relative count	cDC	DC_Trait525	CD11c+ monocyte %monocyte	GCST90001449	OSA	Inverse variance weighted	15	0.0146752	0.0138156	0.288137	1.01478	0.987673	1.04264
Absolute count	cDC	DC_Trait526	CD62L- monocyte AC	GCST90001450	OSA	Inverse variance weighted	16	0.0012861	0.00774276	0.868076	1.00129	0.986206	1.0166
Relative count	cDC	DC_Trait527	CD62L- monocyte %monocyte	GCST90001451	OSA	Inverse variance weighted	16	-0.0071456	0.0115593	0.536463	0.99288	0.970638	1.01563
Absolute count	cDC	DC_Trait530	CD11c+ CD62L- monocyte AC	GCST90001452	OSA	Inverse variance weighted	19	0.0183339	0.0108868	0.0921728	1.0185	0.997	1.04047
Relative count	cDC	DC_Trait531	CD11c+ CD62L- monocyte %monocyte	GCST90001453	OSA	Inverse variance weighted	15	0.00723626	0.0147279	0.623194	1.00726	0.978602	1.03676
Absolute count	cDC	DC_Trait532	CD62L- HLA DR++ monocyte AC	GCST90001454	OSA	Inverse variance weighted	16	-0.0304852	0.0160999	0.058291	0.969975	0.939844	1.00107
Relative count	cDC	DC_Trait533	CD62L- HLA DR++ monocyte %monocyte	GCST90001455	OSA	Inverse variance weighted	8	-0.0302635	0.0302212	0.316634	0.97019	0.914391	1.02939
Absolute count	cDC	DC_Trait534	CD11c+ HLA DR++ monocyte AC	GCST90001456	OSA	Inverse variance weighted	16	0.0146478	0.0175709	0.404484	1.01476	0.980403	1.05031
Relative count	cDC	DC_Trait535	CD11c+ HLA DR++ monocyte %monocyte	GCST90001457	OSA	Inverse variance weighted	15	-0.00287504	0.00814231	0.724014	0.997129	0.981342	1.01317
Absolute count	cDC	f_DC_Trait502	Myeloid DC AC	GCST90001458	OSA	Inverse variance weighted	20	-0.000407529	0.00699129	0.953517	0.999593	0.985989	1.01338
Relative count	cDC	f_DC_Trait503	Myeloid DC %DC	GCST90001459	OSA	Inverse variance weighted	23	0.00165461	0.0126412	0.895862	1.00166	0.977143	1.02678
Absolute count	cDC	f_DC_Trait504	Plasmacytoid DC AC	GCST90001460	OSA	Inverse variance weighted	23	0.00301956	0.0110323	0.784314	1.00302	0.981568	1.02495
Absolute count	cDC	f_DC_Trait505	DC AC	GCST90001461	OSA	Inverse variance weighted	15	0.0209083	0.0213235	0.326824	1.02113	0.979331	1.06471
Absolute count	cDC	f_DC_Trait508	CD62L- DC AC	GCST90001462	OSA	Inverse variance weighted	16	-0.00435459	0.00635893	0.493471	0.995655	0.983323	1.00814
Relative count	cDC	f_DC_Trait509	CD62L- DC %DC	GCST90001463	OSA	Inverse variance weighted	19	0.00129859	0.00612147	0.832	1.0013	0.989358	1.01339
Absolute count	cDC	f_DC_Trait512	CD86+ myeloid DC AC	GCST90001464	OSA	Inverse variance weighted	18	-0.00804032	0.00861462	0.350647	0.991992	0.975383	1.00888
Relative count	cDC	f_DC_Trait513	CD86+ myeloid DC %DC	GCST90001465	OSA	Inverse variance weighted	21	-0.00150943	0.00730418	0.836281	0.998492	0.984299	1.01289
Absolute count	cDC	f_DC_Trait514	CD86+ plasmacytoid DC AC	GCST90001466	OSA	Inverse variance weighted	17	0.00230284	0.0146232	0.874867	1.00231	0.973986	1.03145
Relative count	cDC	f_DC_Trait515	CD86+ plasmacytoid DC %DC	GCST90001467	OSA	Inverse variance weighted	21	-0.00719341	0.0168764	0.669933	0.992832	0.960529	1.02622
Absolute count	cDC	f_DC_Trait516	CD62L- myeloid DC AC	GCST90001468	OSA	Inverse variance weighted	14	-0.000932045	0.0114623	0.935192	0.999068	0.976874	1.02177
Relative count	cDC	f_DC_Trait517	CD62L- myeloid DC %DC	GCST90001469	OSA	Inverse variance weighted	20	0.00582456	0.00727558	0.423385	1.00584	0.9916	1.02029
Absolute count	cDC	f_DC_Trait518	CD62L- plasmacytoid DC AC	GCST90001470	OSA	Inverse variance weighted	21	-0.0159015	0.0112607	0.157914	0.984224	0.962739	1.00619
Relative count	cDC	f_DC_Trait519	CD62L- plasmacytoid DC %DC	GCST90001471	OSA	Inverse variance weighted	17	-0.0109709	0.00951419	0.248865	0.989089	0.970816	1.00771
Absolute count	cDC	f_DC_Trait520	CD62L- CD86+ myeloid DC AC	GCST90001472	OSA	Inverse variance weighted	17	0.0108016	0.00830829	0.193568	1.01086	0.994532	1.02746
Relative count	cDC	f_DC_Trait521	CD62L- CD86+ myeloid DC %DC	GCST90001473	OSA	Inverse variance weighted	16	0.0114721	0.0089339	0.199102	1.01154	0.99398	1.02941
Relative count	cDC	f_DC_Trait522	Plasmacytoid DC %DC	GCST90001474	OSA	Inverse variance weighted	20	0.000568694	0.0156561	0.971024	1.00057	0.970332	1.03175
Relative count	TBNK	f_MONO_Trait503	HLA DR++ monocyte %monocyte	GCST90001475	OSA	Inverse variance weighted	17	0.00312718	0.0134246	0.815804	1.00313	0.977082	1.02988
Relative count	TBNK	f_MONO_Trait504	HLA DR++ monocyte %leukocyte	GCST90001476	OSA	Inverse variance weighted	6	0.0187605	0.0291917	0.520441	1.01894	0.962275	1.07894
Absolute count	TBNK	f_MONO_Trait505	HLA DR++ monocyte AC	GCST90001477	OSA	Inverse variance weighted	20	-0.00967811	0.0101921	0.342331	0.990369	0.970781	1.01035
Relative count	Treg	f_Treg_Trait501	CD4 Treg %CD4	GCST90001478	OSA	Inverse variance weighted	13	0.00310307	0.00972773	0.749733	1.00311	0.984163	1.02242
Relative count	Treg	f_Treg_Trait502	CD4 Treg %T cell	GCST90001479	OSA	Inverse variance weighted	13	0.00772776	0.0156591	0.62166	1.00776	0.977298	1.03917
Absolute count	Treg	f_Treg_Trait503	Resting Treg AC	GCST90001480	OSA	Inverse variance weighted	23	0.00585817	0.0106854	0.583528	1.00588	0.985028	1.02716
Relative count	Treg	f_Treg_Trait504	Resting Treg % CD4 Treg	GCST90001481	OSA	Inverse variance weighted	27	0.000472081	0.00503196	0.925255	1.00047	0.990653	1.01039
Relative count	Treg	f_Treg_Trait505	Resting Treg %CD4	GCST90001482	OSA	Inverse variance weighted	31	0.00205398	0.00436787	0.638178	1.00206	0.993514	1.01067
Absolute count	Treg	f_Treg_Trait506	CD39+ resting Treg AC	GCST90001483	OSA	Inverse variance weighted	25	-0.00187892	0.00788099	0.811562	0.998123	0.982824	1.01366
Relative count	Treg	f_Treg_Trait507	CD39+ resting Treg %resting Treg	GCST90001484	OSA	Inverse variance weighted	22	0.00699503	0.00616094	0.256214	1.00702	0.994932	1.01925
Relative count	Treg	f_Treg_Trait508	CD39+ resting Treg % CD4 Treg	GCST90001485	OSA	Inverse variance weighted	31	0.00271348	0.0019103	0.155479	1.00272	0.99897	1.00648
Absolute count	Treg	f_Treg_Trait509	Activated Treg AC	GCST90001486	OSA	Inverse variance weighted	13	0.00836979	0.0081984	0.307299	1.0084	0.99233	1.02474
Relative count	Treg	f_Treg_Trait510	Activated Treg %CD4 Treg	GCST90001487	OSA	Inverse variance weighted	24	-0.0111647	0.00789935	0.157549	0.988897	0.973705	1.00433
Relative count	Treg	f_Treg_Trait511	Activated Treg %CD4	GCST90001488	OSA	Inverse variance weighted	16	-0.00314447	0.0102824	0.759748	0.99686	0.976971	1.01715
Absolute count	Treg	f_Treg_Trait512	CD39+ activated Treg AC	GCST90001489	OSA	Inverse variance weighted	25	0.0029788	0.00651667	0.647596	1.00298	0.990254	1.01588
Relative count	Treg	f_Treg_Trait513	CD39+ activated Treg %activated Treg	GCST90001490	OSA	Inverse variance weighted	6	-0.0207516	0.0203286	0.307344	0.979462	0.941204	1.01928
Relative count	Treg	f_Treg_Trait514	CD39+ activated Treg %CD4 Treg	GCST90001491	OSA	Inverse variance weighted	22	0.00442385	0.00572677	0.439826	1.00443	0.993222	1.01577
Absolute count	Treg	f_Treg_Trait515	Secreting Treg AC	GCST90001492	OSA	Inverse variance weighted	19	-0.00635178	0.00367436	0.083867	0.993668	0.986538	1.00085
Relative count	Treg	f_Treg_Trait516	Secreting Treg % CD4 Treg	GCST90001493	OSA	Inverse variance weighted	25	1.80734e-05	0.00585045	0.997535	1.00002	0.988616	1.01155
Relative count	Treg	f_Treg_Trait517	Secreting Treg %CD4	GCST90001494	OSA	Inverse variance weighted	22	-0.00174806	0.00606564	0.773201	0.998253	0.986456	1.01019
Absolute count	Treg	f_Treg_Trait518	CD39+ secreting Treg AC	GCST90001495	OSA	Inverse variance weighted	23	-0.00238691	0.00637115	0.707926	0.997616	0.985236	1.01015
Relative count	Treg	f_Treg_Trait519	CD39+ secreting Treg %secreting Treg	GCST90001496	OSA	Inverse variance weighted	23	0.000752061	0.00703253	0.914836	1.00075	0.987053	1.01464
Relative count	Treg	f_Treg_Trait520	CD39+ secreting Treg %CD4 Treg	GCST90001497	OSA	Inverse variance weighted	18	-0.00158813	0.00899171	0.859806	0.998413	0.980971	1.01616
Absolute count	Treg	f_Treg_Trait521	Activated & resting Treg AC	GCST90001498	OSA	Inverse variance weighted	17	-0.0401988	0.0148244	0.00669445	0.960598	0.933089	0.988919
Relative count	Treg	f_Treg_Trait522	Activated & resting Treg % CD4 Treg	GCST90001499	OSA	Inverse variance weighted	22	-0.000426763	0.00585987	0.941943	0.999573	0.988159	1.01112
Relative count	Treg	f_Treg_Trait523	Activated & resting Treg %CD4+	GCST90001500	OSA	Inverse variance weighted	23	-0.000774367	0.0083328	0.925959	0.999226	0.983039	1.01568
Absolute count	Treg	f_Treg_Trait527	Activated & secreting Treg AC	GCST90001501	OSA	Inverse variance weighted	19	-0.00544412	0.003477	0.117407	0.994571	0.987816	1.00137
Relative count	Treg	f_Treg_Trait528	Activated & secreting Treg %CD4 Treg	GCST90001502	OSA	Inverse variance weighted	35	0.000900321	0.00189707	0.635083	1.0009	0.997186	1.00463
Relative count	Treg	f_Treg_Trait529	Activated & secreting Treg %CD4+	GCST90001503	OSA	Inverse variance weighted	24	-0.00171678	0.00342801	0.616505	0.998285	0.9916	1.00501
Absolute count	Treg	f_Treg_Trait533	CD25hi AC	GCST90001504	OSA	Inverse variance weighted	19	-0.000540967	0.00910621	0.952628	0.999459	0.981779	1.01746
Relative count	Treg	f_Treg_Trait534	CD25hi %CD4+	GCST90001505	OSA	Inverse variance weighted	20	0.0133458	0.0108985	0.220741	1.01344	0.992017	1.03532
Relative count	Treg	f_Treg_Trait535	CD25hi %T cell	GCST90001506	OSA	Inverse variance weighted	14	0.00615645	0.0123607	0.618436	1.00618	0.982092	1.03085
Absolute count	Treg	f_Treg_Trait536	CD25hi CD45RA+ CD4 not Treg AC	GCST90001507	OSA	Inverse variance weighted	21	0.00861561	0.00856689	0.314566	1.00865	0.991858	1.02573
Relative count	Treg	f_Treg_Trait537	CD25hi CD45RA+ CD4 not Treg %CD4+	GCST90001508	OSA	Inverse variance weighted	23	0.00350569	0.00532574	0.510375	1.00351	0.993091	1.01404
Relative count	Treg	f_Treg_Trait538	CD25hi CD45RA+ CD4 not Treg %T cell	GCST90001509	OSA	Inverse variance weighted	20	0.00513829	0.00535911	0.337662	1.00515	0.994649	1.01577
Absolute count	Treg	f_Treg_Trait539	CD25hi CD45RA- CD4 not Treg AC	GCST90001510	OSA	Inverse variance weighted	14	-0.000888219	0.00617474	0.885621	0.999112	0.987093	1.01128
Relative count	Treg	f_Treg_Trait540	CD25hi CD45RA- CD4 not Treg %CD4+	GCST90001511	OSA	Inverse variance weighted	22	-0.00881021	0.00625754	0.15915	0.991228	0.979146	1.00346
Relative count	Treg	f_Treg_Trait541	CD25hi CD45RA- CD4 not Treg %T cell	GCST90001512	OSA	Inverse variance weighted	23	-0.00704988	0.00553116	0.20246	0.992975	0.982268	1.0038
Absolute count	Treg	f_Treg_Trait542	CD4 Treg AC	GCST90001513	OSA	Inverse variance weighted	19	0.00100715	0.00979589	0.918111	1.00101	0.981972	1.02041
Absolute count	Myeloid cell	MDSC_Trait1	HSC AC	GCST90001514	OSA	Inverse variance weighted	17	-0.0024386	0.00988307	0.805105	0.997564	0.978427	1.01708
Absolute count	Myeloid cell	MDSC_Trait10	Im MDSC AC	GCST90001515	OSA	Inverse variance weighted	20	0.00882933	0.0108329	0.415044	1.00887	0.987674	1.03052
Relative count	Myeloid cell	MDSC_Trait11	Im MDSC %CD33dim HLA DR- CD66b-	GCST90001516	OSA	Inverse variance weighted	14	-0.00292028	0.00803516	0.716278	0.997084	0.981504	1.01291
Absolute count	Myeloid cell	MDSC_Trait12	CD33br HLA DR+ AC	GCST90001517	OSA	Inverse variance weighted	24	0.00391107	0.00617236	0.526314	1.00392	0.991847	1.01614
Absolute count	Myeloid cell	MDSC_Trait13	CD33br HLA DR+ CD14- AC	GCST90001518	OSA	Inverse variance weighted	24	0.00181069	0.00479903	0.705948	1.00181	0.992433	1.01128
Relative count	Myeloid cell	MDSC_Trait14	CD33br HLA DR+ CD14- %CD33br HLA DR+	GCST90001519	OSA	Inverse variance weighted	17	0.00630484	0.0119224	0.596928	1.00632	0.983082	1.03012
Absolute count	Myeloid cell	MDSC_Trait15	CD33br HLA DR+ CD14dim AC	GCST90001520	OSA	Inverse variance weighted	21	-0.000137199	0.0073001	0.985005	0.999863	0.985658	1.01427
Relative count	Myeloid cell	MDSC_Trait16	CD33br HLA DR+ CD14dim %CD33br HLA DR+	GCST90001521	OSA	Inverse variance weighted	22	0.0221057	0.00878857	0.0118938	1.02235	1.00489	1.04012
Absolute count	Myeloid cell	MDSC_Trait22	CD33- HLA DR- AC	GCST90001522	OSA	Inverse variance weighted	17	-0.00901545	0.0114886	0.432612	0.991025	0.968959	1.01359
Absolute count	Myeloid cell	MDSC_Trait23	CD33- HLA DR+ AC	GCST90001523	OSA	Inverse variance weighted	26	0.00624724	0.00533936	0.241987	1.00627	0.995791	1.01685
Absolute count	Myeloid cell	MDSC_Trait24	Gr MDSC AC	GCST90001524	OSA	Inverse variance weighted	18	0.0123064	0.0138299	0.37355	1.01238	0.985309	1.0402
Absolute count	Myeloid cell	MDSC_Trait25	CD33dim HLA DR+ CD11b+ AC	GCST90001525	OSA	Inverse variance weighted	23	-0.00139525	0.0125695	0.911614	0.998606	0.974304	1.02351
Relative count	Myeloid cell	MDSC_Trait26	CD33dim HLA DR+ CD11b+ %CD33dim HLA DR+	GCST90001526	OSA	Inverse variance weighted	19	0.0074921	0.00529629	0.157188	1.00752	0.997116	1.01803
Absolute count	Myeloid cell	MDSC_Trait27	CD33dim HLA DR+ CD11b- AC	GCST90001527	OSA	Inverse variance weighted	24	0.0065837	0.00648293	0.309846	1.00661	0.993896	1.01948
Relative count	Myeloid cell	MDSC_Trait28	CD33dim HLA DR+ CD11b- %CD33dim HLA DR+	GCST90001528	OSA	Inverse variance weighted	20	-0.0024937	0.00460408	0.588075	0.997509	0.988548	1.00655
Absolute count	Myeloid cell	MDSC_Trait3	CD66b++ myeloid cell AC	GCST90001529	OSA	Inverse variance weighted	14	-0.00227936	0.0109173	0.834616	0.997723	0.976601	1.0193
Absolute count	Myeloid cell	MDSC_Trait4	Mo MDSC AC	GCST90001530	OSA	Inverse variance weighted	16	0.00754653	0.00819176	0.356928	1.00758	0.991527	1.02388
Absolute count	Myeloid cell	MDSC_Trait5	CD33dim HLA DR- AC	GCST90001531	OSA	Inverse variance weighted	22	-0.00358638	0.00413948	0.386279	0.99642	0.988368	1.00454
Absolute count	Myeloid cell	MDSC_Trait8	Basophil AC	GCST90001532	OSA	Inverse variance weighted	22	-0.000444226	0.00432717	0.918233	0.999556	0.991114	1.00807
Relative count	Myeloid cell	MDSC_Trait9	Basophil %CD33dim HLA DR- CD66b-	GCST90001533	OSA	Inverse variance weighted	17	0.0229682	0.0100917	0.022849	1.02323	1.00319	1.04367
Absolute count	Maturation stages of T cell	MT_ry_Trait514	CD45RA- CD4+ AC	GCST90001534	OSA	Inverse variance weighted	12	-0.00385391	0.00561199	0.492254	0.996154	0.985256	1.00717
Relative count	Maturation stages of T cell	MT_ry_Trait515	CD45RA- CD4+ %CD4+	GCST90001535	OSA	Inverse variance weighted	23	0.00925623	0.00913423	0.31089	1.0093	0.99139	1.02753
Relative count	Maturation stages of T cell	MT_ry_Trait516	CD45RA- CD4+ %T cell	GCST90001536	OSA	Inverse variance weighted	25	0.00232488	0.00387084	0.548098	1.00233	0.994752	1.00996
Absolute count	Maturation stages of T cell	MT_Trait503	CM CD4+ AC	GCST90001537	OSA	Inverse variance weighted	21	-0.0214207	0.00911464	0.0187665	0.978807	0.961476	0.99645
Relative count	Maturation stages of T cell	MT_Trait504	CM CD4+ %CD4+	GCST90001538	OSA	Inverse variance weighted	29	-0.00333091	0.00312686	0.286759	0.996675	0.990585	1.0028
Relative count	Maturation stages of T cell	MT_Trait505	CM CD4+ %T cell	GCST90001539	OSA	Inverse variance weighted	21	-0.01084	0.0107387	0.312768	0.989219	0.968615	1.01026
Absolute count	Maturation stages of T cell	MT_Trait506	Naive CD4+ AC	GCST90001540	OSA	Inverse variance weighted	21	0.0183695	0.0132158	0.164539	1.01854	0.992495	1.04527
Relative count	Maturation stages of T cell	MT_Trait507	Naive CD4+ %CD4+	GCST90001541	OSA	Inverse variance weighted	22	0.0030134	0.0102009	0.767684	1.00302	0.983163	1.02327
Absolute count	Maturation stages of T cell	MT_Trait508	EM CD4+ AC	GCST90001542	OSA	Inverse variance weighted	19	-0.00806858	0.00653937	0.21726	0.991964	0.979331	1.00476
Relative count	Maturation stages of T cell	MT_Trait509	EM CD4+ %CD4+	GCST90001543	OSA	Inverse variance weighted	23	-0.00115213	0.00940157	0.902466	0.998849	0.980611	1.01743
Relative count	Maturation stages of T cell	MT_Trait510	EM CD4+ %T cell	GCST90001544	OSA	Inverse variance weighted	14	0.0116298	0.01007	0.248133	1.0117	0.991925	1.03186
Absolute count	Maturation stages of T cell	MT_Trait511	TD CD4+ AC	GCST90001545	OSA	Inverse variance weighted	10	-0.00662376	0.0163197	0.684834	0.993398	0.962126	1.02569
Relative count	Maturation stages of T cell	MT_Trait512	TD CD4+ %CD4+	GCST90001546	OSA	Inverse variance weighted	15	-0.0155544	0.0187597	0.407026	0.984566	0.949022	1.02144
Relative count	Maturation stages of T cell	MT_Trait513	TD CD4+ %T cell	GCST90001547	OSA	Inverse variance weighted	17	-0.0133891	0.0146528	0.360846	0.9867	0.958766	1.01545
Absolute count	Maturation stages of T cell	MT_Trait522	CM CD8br AC	GCST90001548	OSA	Inverse variance weighted	22	0.0217863	0.0134422	0.105073	1.02203	0.99545	1.04931
Relative count	Maturation stages of T cell	MT_Trait523	CM CD8br %CD8br	GCST90001549	OSA	Inverse variance weighted	26	-0.000715304	0.0161528	0.964678	0.999285	0.968144	1.03143
Relative count	Maturation stages of T cell	MT_Trait524	CM CD8br %T cell	GCST90001550	OSA	Inverse variance weighted	19	-0.00186113	0.0203289	0.927055	0.998141	0.959152	1.03871
Absolute count	Maturation stages of T cell	MT_Trait525	Naive CD8br AC	GCST90001551	OSA	Inverse variance weighted	23	0.000314636	0.00225221	0.888896	1.00031	0.995909	1.00474
Relative count	Maturation stages of T cell	MT_Trait526	Naive CD8br %CD8br	GCST90001552	OSA	Inverse variance weighted	28	-0.00118831	0.00190408	0.532572	0.998812	0.995092	1.00255
Relative count	Maturation stages of T cell	MT_Trait527	Naive CD8br %T cell	GCST90001553	OSA	Inverse variance weighted	23	-0.000160265	0.00241481	0.947085	0.99984	0.995119	1.00458
Absolute count	Maturation stages of T cell	MT_Trait528	EM CD8br AC	GCST90001554	OSA	Inverse variance weighted	22	-0.00568027	0.00645742	0.379049	0.994336	0.98183	1.007
Relative count	Maturation stages of T cell	MT_Trait529	EM CD8br %CD8br	GCST90001555	OSA	Inverse variance weighted	18	-0.00557477	0.00546002	0.307246	0.994441	0.983855	1.00514
Relative count	Maturation stages of T cell	MT_Trait530	EM CD8br %T cell	GCST90001556	OSA	Inverse variance weighted	12	0.0107957	0.00895008	0.227734	1.01085	0.993276	1.02874
Absolute count	Maturation stages of T cell	MT_Trait531	TD CD8br AC	GCST90001557	OSA	Inverse variance weighted	15	-0.0187328	0.0158756	0.238011	0.981442	0.951373	1.01246
Relative count	Maturation stages of T cell	MT_Trait532	TD CD8br %CD8br	GCST90001558	OSA	Inverse variance weighted	22	-0.00597122	0.010952	0.585604	0.994047	0.972936	1.01562
Relative count	Maturation stages of T cell	MT_Trait533	TD CD8br %T cell	GCST90001559	OSA	Inverse variance weighted	16	-0.00593872	0.0133401	0.656191	0.994079	0.968424	1.02041
Absolute count	Maturation stages of T cell	MT_Trait537	CD45RA+ CD8br AC	GCST90001560	OSA	Inverse variance weighted	23	0.00147227	0.00328707	0.654228	1.00147	0.995042	1.00795
Relative count	Maturation stages of T cell	MT_Trait538	CD45RA+ CD8br %CD8br	GCST90001561	OSA	Inverse variance weighted	23	-0.000761002	0.00406158	0.851374	0.999239	0.991316	1.00723
Relative count	Maturation stages of T cell	MT_Trait539	CD45RA+ CD8br %T cell	GCST90001562	OSA	Inverse variance weighted	30	-0.00278677	0.00226481	0.218522	0.997217	0.9928	1.00165
Absolute count	Maturation stages of T cell	MT_Trait542	CM DN (CD4-CD8-) AC	GCST90001563	OSA	Inverse variance weighted	3	0.00365087	0.0104781	0.72752	1.00366	0.983255	1.02448
Relative count	Maturation stages of T cell	MT_Trait543	CM DN (CD4-CD8-) %DN	GCST90001564	OSA	Inverse variance weighted	14	-0.00335428	0.0123535	0.785987	0.996651	0.972809	1.02108
Relative count	Maturation stages of T cell	MT_Trait544	CM DN (CD4-CD8-) %T cell	GCST90001565	OSA	Inverse variance weighted	11	0.00469518	0.0119709	0.694899	1.00471	0.981407	1.02856
Absolute count	Maturation stages of T cell	MT_Trait545	Naive DN (CD4-CD8-) AC	GCST90001566	OSA	Inverse variance weighted	15	0.00161419	0.0140455	0.908504	1.00162	0.974418	1.02957
Relative count	Maturation stages of T cell	MT_Trait546	Naive DN (CD4-CD8-) %DN	GCST90001567	OSA	Inverse variance weighted	20	-0.0196286	0.0116661	0.0924649	0.980563	0.958396	1.00324
Relative count	Maturation stages of T cell	MT_Trait547	Naive DN (CD4-CD8-) %T cell	GCST90001568	OSA	Inverse variance weighted	17	-0.00322996	0.0132716	0.807716	0.996775	0.971181	1.02304
Absolute count	Maturation stages of T cell	MT_Trait548	EM DN (CD4-CD8-) AC	GCST90001569	OSA	Inverse variance weighted	19	-0.00834464	0.0139755	0.550447	0.99169	0.964894	1.01923
Relative count	Maturation stages of T cell	MT_Trait549	EM DN (CD4-CD8-) %DN	GCST90001570	OSA	Inverse variance weighted	24	0.00691653	0.00274354	0.0117015	1.00694	1.00154	1.01237
Relative count	Maturation stages of T cell	MT_Trait550	EM DN (CD4-CD8-) %T cell	GCST90001571	OSA	Inverse variance weighted	22	-0.0244514	0.0109728	0.0258561	0.975845	0.955082	0.99706
Absolute count	Maturation stages of T cell	MT_Trait551	TD DN (CD4-CD8-) AC	GCST90001572	OSA	Inverse variance weighted	20	-0.0111696	0.00485883	0.0161465	0.989856	0.985308	0.999435
Relative count	Maturation stages of T cell	MT_Trait552	TD DN (CD4-CD8-) %DN	GCST90001573	OSA	Inverse variance weighted	23	-0.00675665	0.00299821	0.024224	0.993266	0.987446	0.99912
Relative count	Maturation stages of T cell	MT_Trait553	TD DN (CD4-CD8-) %T cell	GCST90001574	OSA	Inverse variance weighted	20	-0.00702737	0.00306125	0.0216992	0.992997	0.987057	0.998973
Relative count	Maturation stages of T cell	MT_Trait560	Naive CD4+ %T cell	GCST90001575	OSA	Inverse variance weighted	28	0.000224783	0.00901396	0.980105	1.00022	0.982709	1.01805
Relative count	B cell	N_BC_Trait3	Transitional %B cell	GCST90001576	OSA	Inverse variance weighted	13	-0.0275381	0.0228734	0.228615	0.972838	0.930187	1.01744
Absolute count	B cell	N_BC_Trait4	Transitional AC	GCST90001577	OSA	Inverse variance weighted	24	-0.00485855	0.0112768	0.666583	0.995153	0.973399	1.01739
Relative count	B cell	N_BC_Trait6	Transitional %lymphocyte	GCST90001578	OSA	Inverse variance weighted	22	0.0146977	0.0154843	0.342518	1.01481	0.98447	1.04608
Absolute count	Monocyte	N_MONO_Trait501	CD14- CD16+ monocyte AC	GCST90001579	OSA	Inverse variance weighted	16	0.00448898	0.010443	0.6673	1.0045	0.984148	1.02527
Absolute count	Monocyte	N_MONO_Trait503	CD14+ CD16+ monocyte AC	GCST90001580	OSA	Inverse variance weighted	17	0.00422975	0.0119725	0.723872	1.00424	0.980947	1.02808
Absolute count	Monocyte	N_MONO_Trait505	CD14- CD16- AC	GCST90001581	OSA	Inverse variance weighted	22	0.000137321	0.00110843	0.901405	1.00014	0.997967	1.00231
Absolute count	Monocyte	N_MONO_Trait507	CD14+ CD16- monocyte AC	GCST90001582	OSA	Inverse variance weighted	22	-0.00141952	0.00657592	0.829092	0.998581	0.985794	1.01154
Absolute count	Monocyte	N_MONO_Trait513	Monocyte AC	GCST90001583	OSA	Inverse variance weighted	21	-0.00136485	0.00722712	0.850209	0.998636	0.98459	1.01288
Relative count	Monocyte	N_MONO_Trait514	CD14- CD16+ monocyte %monocyte	GCST90001584	OSA	Inverse variance weighted	20	-0.00421311	0.011987	0.725234	0.995796	0.972673	1.01947
Relative count	Monocyte	N_MONO_Trait515	CD14+ CD16+ monocyte %monocyte	GCST90001585	OSA	Inverse variance weighted	19	-0.000282487	0.0123915	0.981812	0.999718	0.975729	1.0243
Relative count	Monocyte	N_MONO_Trait516	CD14+ CD16- monocyte %monocyte	GCST90001586	OSA	Inverse variance weighted	22	-0.00329072	0.00615955	0.593171	0.996715	0.984754	1.00882
Relative count	Monocyte	N_MONO_Trait517	CD16+ monocyte %monocyte	GCST90001587	OSA	Inverse variance weighted	20	0.00912767	0.0152104	0.548443	1.00917	0.979528	1.03971
Relative count	TBNK	RATIO_CD3_B	T/B	GCST90001588	OSA	Inverse variance weighted	24	-0.00568376	0.0125698	0.651142	0.994332	0.970135	1.01913
Relative count	TBNK	RATIO_CD4_CD8B	CD4/CD8br	GCST90001589	OSA	Inverse variance weighted	12	-0.0354917	0.0155813	0.0227364	0.965131	0.936102	0.99506
Absolute count	TBNK	TB_ry_Trait512	CD4+ AC	GCST90001590	OSA	Inverse variance weighted	19	-0.00344387	0.00998175	0.730082	0.996562	0.977255	1.01625
Relative count	TBNK	TB_ry_Trait513	CD4+ %T cell	GCST90001591	OSA	Inverse variance weighted	18	-0.00746293	0.0126548	0.55537	0.992565	0.968249	1.01749
Absolute count	TBNK	TB_ry_Trait515	CD8br AC	GCST90001592	OSA	Inverse variance weighted	20	-0.00160586	0.00680883	0.81355	0.998395	0.98516	1.01181
Relative count	TBNK	TB_ry_Trait516	CD8br %T cell	GCST90001593	OSA	Inverse variance weighted	19	0.00984854	0.00987827	0.318769	1.0099	0.990532	1.02964
Absolute count	TBNK	TB_ry_Trait518	DP (CD4+CD8+) AC	GCST90001594	OSA	Inverse variance weighted	17	-0.0270975	0.014497	0.0615968	0.973266	0.946001	1.00132
Relative count	TBNK	TB_ry_Trait519	DP (CD4+CD8+) %T cell	GCST90001595	OSA	Inverse variance weighted	7	0.00308858	0.0309542	0.92052	1.00309	0.944045	1.06584
Absolute count	TBNK	TB_ry_Trait524	CD8dim AC	GCST90001596	OSA	Inverse variance weighted	23	0.00240418	0.00736413	0.744067	1.00241	0.988043	1.01698
Relative count	TBNK	TB_ry_Trait525	CD8dim %T cell	GCST90001597	OSA	Inverse variance weighted	17	0.0018791	0.0127918	0.883211	1.00188	0.977074	1.02732
Absolute count	TBNK	TB_ry_Trait527	DN (CD4-CD8-) AC	GCST90001598	OSA	Inverse variance weighted	20	0.00751222	0.013672	0.582689	1.00754	0.9809	1.0349
Relative count	TBNK	TB_ry_Trait528	DN (CD4-CD8-) %T cell	GCST90001599	OSA	Inverse variance weighted	13	0.0206826	0.0168157	0.218713	1.0209	0.987799	1.05511
Absolute count	TBNK	TB_Trait501	Leukocyte AC	GCST90001600	OSA	Inverse variance weighted	8	0.00378685	0.010547	0.719562	1.00379	0.983256	1.02476
Absolute count	TBNK	TB_Trait507	Lymphocyte AC	GCST90001601	OSA	Inverse variance weighted	16	-0.00574572	0.0151606	0.704695	0.994271	0.965161	1.02426
Relative count	TBNK	TB_Trait508	Lymphocyte %leukocyte	GCST90001602	OSA	Inverse variance weighted	19	0.00587634	0.00865323	0.497079	1.00589	0.988977	1.0231
Absolute count	TBNK	TB_Trait509	T cell AC	GCST90001603	OSA	Inverse variance weighted	13	-0.00453068	0.0166479	0.785509	0.99548	0.963521	1.0285
Relative count	TBNK	TB_Trait510	T cell %lymphocyte	GCST90001604	OSA	Inverse variance weighted	15	-0.0078134	0.0148376	0.598476	0.992217	0.963777	1.0215
Relative count	TBNK	TB_Trait511	T cell %leukocyte	GCST90001605	OSA	Inverse variance weighted	15	-0.0127894	0.00962197	0.183787	0.987292	0.968847	1.00609
Relative count	TBNK	TB_Trait514	CD4+ %leukocyte	GCST90001606	OSA	Inverse variance weighted	12	-0.025215	0.0215733	0.242482	0.9751	0.934729	1.01722
Relative count	TBNK	TB_Trait517	CD8br %leukocyte	GCST90001607	OSA	Inverse variance weighted	13	-0.00538926	0.0160112	0.736423	0.994625	0.963897	1.02633
Relative count	TBNK	TB_Trait520	DP (CD4+CD8+) %leukocyte	GCST90001608	OSA	Inverse variance weighted	19	-0.0171406	0.0142268	0.228276	0.983005	0.955974	1.0108
Absolute count	TBNK	TB_Trait521	CD4+ CD8dim AC	GCST90001609	OSA	Inverse variance weighted	13	-0.00395874	0.0124761	0.751011	0.996049	0.971988	1.02071
Relative count	TBNK	TB_Trait522	CD4+ CD8dim %lymphocyte	GCST90001610	OSA	Inverse variance weighted	16	-0.00810227	0.0154431	0.599825	0.99193	0.962356	1.02241
Relative count	TBNK	TB_Trait523	CD4+ CD8dim %leukocyte	GCST90001611	OSA	Inverse variance weighted	12	0.00718255	0.020585	0.727149	1.00721	0.96738	1.04868
Relative count	TBNK	TB_Trait526	CD8dim %leukocyte	GCST90001612	OSA	Inverse variance weighted	16	0.00433253	0.0107051	0.685685	1.00434	0.983488	1.02564
Relative count	TBNK	TB_Trait529	DN (CD4-CD8-) %leukocyte	GCST90001613	OSA	Inverse variance weighted	19	-0.0042866	0.00699321	0.539899	0.995723	0.982168	1.00946
Relative count	TBNK	TB_Trait532	CD8br and CD8dim %leukocyte	GCST90001614	OSA	Inverse variance weighted	14	-0.0220381	0.0175402	0.208958	0.978203	0.945145	1.01242
Absolute count	TBNK	TB_Trait533	TCRgd AC	GCST90001615	OSA	Inverse variance weighted	18	0.010034	0.0121725	0.409757	1.01008	0.986271	1.03447
Relative count	TBNK	TB_Trait534	TCRgd %T cell	GCST90001616	OSA	Inverse variance weighted	15	0.00146166	0.00824913	0.85936	1.00146	0.985401	1.01779
Relative count	TBNK	TB_Trait535	TCRgd %lymphocyte	GCST90001617	OSA	Inverse variance weighted	17	-0.00448906	0.00589242	0.446157	0.995521	0.98409	1.00709
Absolute count	TBNK	TB_Trait536	HLA DR+ T cell AC	GCST90001618	OSA	Inverse variance weighted	26	0.00424425	0.00668503	0.525501	1.00425	0.991181	1.0175
Relative count	TBNK	TB_Trait537	HLA DR+ T cell%T cell	GCST90001619	OSA	Inverse variance weighted	29	-0.0155124	0.00686431	0.0238294	0.984607	0.971449	0.997944
Relative count	TBNK	TB_Trait538	HLA DR+ T cell%lymphocyte	GCST90001620	OSA	Inverse variance weighted	23	-0.00504579	0.00728997	0.48884	0.994967	0.980852	1.00929
Absolute count	TBNK	TB_Trait539	NKT AC	GCST90001621	OSA	Inverse variance weighted	32	0.00784614	0.0130282	0.547014	1.00788	0.982466	1.03394
Relative count	TBNK	TB_Trait540	NKT %T cell	GCST90001622	OSA	Inverse variance weighted	28	0.0128891	0.0105725	0.222799	1.01297	0.992198	1.03418
Relative count	TBNK	TB_Trait541	NKT %lymphocyte	GCST90001623	OSA	Inverse variance weighted	28	0.0142767	0.0107312	0.183389	1.01438	0.993266	1.03594
Absolute count	TBNK	TB_Trait542	HLA DR+ CD4+ AC	GCST90001624	OSA	Inverse variance weighted	21	-0.000533915	0.00691484	0.938454	0.999466	0.986012	1.0131
Relative count	TBNK	TB_Trait543	HLA DR+ CD4+ %T cell	GCST90001625	OSA	Inverse variance weighted	23	0.0085681	0.0160894	0.594359	1.0086	0.977295	1.04092
Relative count	TBNK	TB_Trait544	HLA DR+ CD4+ %lymphocyte	GCST90001626	OSA	Inverse variance weighted	19	-0.00231501	0.0171914	0.89288	0.997688	0.964631	1.03188
Absolute count	TBNK	TB_Trait545	HLA DR+ CD8br AC	GCST90001627	OSA	Inverse variance weighted	33	0.00685777	0.00596627	0.250382	1.00688	0.995176	1.01872
Relative count	TBNK	TB_Trait546	HLA DR+ CD8br %T cell	GCST90001628	OSA	Inverse variance weighted	23	0.0087284	0.00934846	0.350473	1.00877	0.990451	1.02742
Relative count	TBNK	TB_Trait547	HLA DR+ CD8br %lymphocyte	GCST90001629	OSA	Inverse variance weighted	23	0.000580331	0.0138354	0.966542	1.00058	0.973812	1.02808
Absolute count	TBNK	TB_Trait548	CD8br NKT AC	GCST90001630	OSA	Inverse variance weighted	20	-0.0144385	0.0208592	0.48882	0.985665	0.94618	1.0268
Relative count	TBNK	TB_Trait549	CD8br NKT %T cell	GCST90001631	OSA	Inverse variance weighted	23	0.00132295	0.0165491	0.936284	1.00132	0.969366	1.03434
Relative count	TBNK	TB_Trait550	CD8br NKT %lymphocyte	GCST90001632	OSA	Inverse variance weighted	21	-0.00200094	0.0166679	0.904445	0.998001	0.965924	1.03114
Absolute count	TBNK	TB_Trait551	CD8dim NKT AC	GCST90001633	OSA	Inverse variance weighted	24	0.00691936	0.0101911	0.497162	1.00694	0.98703	1.02726
Relative count	TBNK	TB_Trait552	CD8dim NKT %T cell	GCST90001634	OSA	Inverse variance weighted	18	0.00137226	0.0147458	0.925855	1.00137	0.972846	1.03074
Relative count	TBNK	TB_Trait553	CD8dim NKT %lymphocyte	GCST90001635	OSA	Inverse variance weighted	23	0.000298897	0.0149388	0.984037	1.0003	0.971435	1.03002
Absolute count	TBNK	TB_Trait554	DN (CD4-CD8-) NKT AC	GCST90001636	OSA	Inverse variance weighted	7	-0.0170517	0.0315506	0.588884	0.983093	0.924141	1.04581
Relative count	TBNK	TB_Trait555	DN (CD4-CD8-) NKT %T cell	GCST90001637	OSA	Inverse variance weighted	27	-0.00335181	0.0112166	0.765073	0.996654	0.974982	1.01881
Relative count	TBNK	TB_Trait556	DN (CD4-CD8-) NKT %lymphocyte	GCST90001638	OSA	Inverse variance weighted	26	-0.00112993	0.0115252	0.921901	0.998871	0.97656	1.02169
Absolute count	TBNK	TB_Trait560	CD3- lymphocyte AC	GCST90001639	OSA	Inverse variance weighted	12	-0.00818605	0.0206677	0.692046	0.991847	0.952472	1.03285
Relative count	TBNK	TB_Trait561	CD3- lymphocyte %lymphocyte	GCST90001640	OSA	Inverse variance weighted	5	0.00587112	0.0347304	0.865759	1.00589	0.939695	1.07675
Relative count	TBNK	TB_Trait562	CD3- lymphocyte %leukocyte	GCST90001641	OSA	Inverse variance weighted	18	0.0281905	0.0143407	0.0493257	1.02859	1.00008	1.05791
Absolute count	TBNK	TB_Trait563	B cell AC	GCST90001642	OSA	Inverse variance weighted	26	0.0153321	0.0112472	0.172822	1.01545	0.99331	1.03808
Relative count	TBNK	TB_Trait564	B cell % CD3- lymphocyte	GCST90001643	OSA	Inverse variance weighted	25	-0.00351374	0.00608063	0.56336	0.996492	0.984687	1.00844
Relative count	TBNK	TB_Trait565	B cell %lymphocyte	GCST90001644	OSA	Inverse variance weighted	31	0.00998521	0.00908483	0.271721	1.01004	0.992209	1.02818
Absolute count	TBNK	TB_Trait566	NK AC	GCST90001645	OSA	Inverse variance weighted	19	0.0027036	0.014669	0.853773	1.00271	0.974289	1.03195
Relative count	TBNK	TB_Trait567	NK %CD3- lymphocyte	GCST90001646	OSA	Inverse variance weighted	24	0.00708362	0.0058038	0.22227	1.00711	0.995717	1.01863
Relative count	TBNK	TB_Trait568	NK %lymphocyte	GCST90001647	OSA	Inverse variance weighted	24	-0.0065738	0.00910956	0.470517	0.993448	0.975867	1.01134
Absolute count	TBNK	TB_Trait569	HLA DR+ NK AC	GCST90001648	OSA	Inverse variance weighted	15	0.00015924	0.0138847	0.99085	1.00016	0.973308	1.02775
Relative count	TBNK	TB_Trait570	HLA DR+ NK %NK	GCST90001649	OSA	Inverse variance weighted	19	-0.000806938	0.0110709	0.941895	0.999193	0.977746	1.02111
Relative count	TBNK	TB_Trait571	HLA DR+ NK %CD3- lymphocyte	GCST90001650	OSA	Inverse variance weighted	17	0.0124864	0.0139572	0.370989	1.01256	0.98524	1.04065
Absolute count	TBNK	TB_Trait575	Granulocyte AC	GCST90001651	OSA	Inverse variance weighted	23	0.00376826	0.0122133	0.757673	1.00378	0.980032	1.02809
Relative count	TBNK	TB_Trait576	Granulocyte %leukocyte	GCST90001652	OSA	Inverse variance weighted	24	-0.00350054	0.0103346	0.73482	0.996506	0.976524	1.0169
Relative count	Treg	Treg_Trait505	CD28- DN (CD4-CD8-) %DN	GCST90001653	OSA	Inverse variance weighted	26	-0.0103925	0.0104947	0.322047	0.989661	0.969512	1.01023
Absolute count	Treg	Treg_Trait506	CD28- DN (CD4-CD8-) AC	GCST90001654	OSA	Inverse variance weighted	26	-0.00465825	0.0116071	0.688179	0.995353	0.972964	1.01826
Relative count	Treg	Treg_Trait507	CD28+ DN (CD4-CD8-) %T cell	GCST90001655	OSA	Inverse variance weighted	22	0.00346815	0.0116822	0.766562	1.00347	0.980759	1.02672
Relative count	Treg	Treg_Trait508	CD28+ DN (CD4-CD8-) %DN	GCST90001656	OSA	Inverse variance weighted	26	0.0103925	0.0104947	0.322047	1.01045	0.989875	1.03145
Absolute count	Treg	Treg_Trait509	CD28+ DN (CD4-CD8-) AC	GCST90001657	OSA	Inverse variance weighted	9	0.00580077	0.0244612	0.812547	1.00582	0.958732	1.05522
Relative count	Treg	Treg_Trait512	CD39+ CD4+ %T cell	GCST90001658	OSA	Inverse variance weighted	28	-0.00612231	0.00645704	0.343048	0.993896	0.981397	1.00655
Relative count	Treg	Treg_Trait513	CD39+ CD4+ %CD4+	GCST90001659	OSA	Inverse variance weighted	23	0.000905553	0.00713579	0.899017	1.00091	0.987005	1.015
Absolute count	Treg	Treg_Trait514	CD39+ CD4+ AC	GCST90001660	OSA	Inverse variance weighted	26	0.000484992	0.00748372	0.948328	1.00049	0.985917	1.01527
Relative count	Treg	Treg_Trait574	CD28- CD8dim %T cell	GCST90001661	OSA	Inverse variance weighted	20	-0.0021784	0.0123633	0.860138	0.997824	0.973935	1.0223
Relative count	Treg	Treg_Trait575	CD28- CD8dim %CD8dim	GCST90001662	OSA	Inverse variance weighted	13	0.000389203	0.00660723	0.953027	1.00039	0.987518	1.01343
Absolute count	Treg	Treg_Trait576	CD28- CD8dim AC	GCST90001663	OSA	Inverse variance weighted	25	-0.00348265	0.00849697	0.681902	0.996523	0.980065	1.01326
Relative count	Treg	Treg_Trait577	CD28+ CD45RA+ CD8dim %T cell	GCST90001664	OSA	Inverse variance weighted	38	0.00131418	0.00143769	0.360671	1.00132	0.998497	1.00414
Relative count	Treg	Treg_Trait578	CD28+ CD45RA+ CD8dim %CD8dim	GCST90001665	OSA	Inverse variance weighted	21	0.00155212	0.00561007	0.782036	1.00155	0.990601	1.01263
Absolute count	Treg	Treg_Trait579	CD28+ CD45RA+ CD8dim AC	GCST90001666	OSA	Inverse variance weighted	45	0.000375621	0.00109235	0.730948	1.00038	0.998236	1.00252
Relative count	Treg	Treg_Trait580	CD28+ CD45RA- CD8dim %T cell	GCST90001667	OSA	Inverse variance weighted	27	7.30815e-05	0.00358559	0.983739	1.00007	0.993069	1.00713
Relative count	Treg	Treg_Trait581	CD28+ CD45RA- CD8dim %CD8dim	GCST90001668	OSA	Inverse variance weighted	24	0.00241317	0.00708294	0.733328	1.00242	0.988596	1.01643
Absolute count	Treg	Treg_Trait582	CD28+ CD45RA- CD8dim AC	GCST90001669	OSA	Inverse variance weighted	34	0.00395019	0.00161887	0.0146839	1.00396	1.00078	1.00715
Relative count	Treg	Treg_Trait585	CD39+ CD8br %T cell	GCST90001670	OSA	Inverse variance weighted	19	0.0270744	0.0154922	0.080531	1.02744	0.996715	1.05912
Relative count	Treg	Treg_Trait586	CD39+ CD8br %CD8br	GCST90001671	OSA	Inverse variance weighted	20	0.00693024	0.00903883	0.443249	1.00695	0.989272	1.02495
Absolute count	Treg	Treg_Trait587	CD39+ CD8br AC	GCST90001672	OSA	Inverse variance weighted	22	-0.000246466	0.00899647	0.978144	0.999754	0.982279	1.01754
Relative count	Treg	Treg_Trait588	CD28- CD127- CD25++ CD8br %T cell	GCST90001673	OSA	Inverse variance weighted	12	0.0116173	0.00988078	0.239696	1.01169	0.992281	1.03147
Relative count	Treg	Treg_Trait589	CD28- CD127- CD25++ CD8br %CD8br	GCST90001674	OSA	Inverse variance weighted	13	0.00241274	0.0105741	0.81951	1.00242	0.981854	1.02341
Absolute count	Treg	Treg_Trait590	CD28- CD127- CD25++ CD8br AC	GCST90001675	OSA	Inverse variance weighted	22	0.00293404	0.00667023	0.660031	1.00294	0.989912	1.01614
Relative count	Treg	Treg_Trait591	CD28- CD25++ CD8br %T cell	GCST90001676	OSA	Inverse variance weighted	7	0.0046546	0.0245978	0.849914	1.00467	0.957378	1.05429
Relative count	Treg	Treg_Trait592	CD28- CD25++ CD8br %CD8br	GCST90001677	OSA	Inverse variance weighted	18	-0.00657041	0.0125218	0.599779	0.993451	0.969366	1.01813
Absolute count	Treg	Treg_Trait593	CD28- CD25++ CD8br AC	GCST90001678	OSA	Inverse variance weighted	18	0.00717242	0.00833294	0.389386	1.0072	0.990882	1.02378
Relative count	Treg	Treg_Trait594	CD25++ CD8br %T cell	GCST90001679	OSA	Inverse variance weighted	14	-0.0109703	0.0144759	0.44855	0.98909	0.961421	1.01755
Relative count	Treg	Treg_Trait595	CD25++ CD8br %CD8br	GCST90001680	OSA	Inverse variance weighted	19	-0.00132941	0.0117022	0.909552	0.998671	0.976026	1.02184
Absolute count	Treg	Treg_Trait596	CD25++ CD8br AC	GCST90001681	OSA	Inverse variance weighted	17	-0.0105785	0.0122298	0.38705	0.989477	0.966041	1.01348
Relative count	Treg	Treg_Trait597	CD127- CD8br %T cell	GCST90001682	OSA	Inverse variance weighted	13	-0.0156478	0.0154634	0.311575	0.984474	0.955084	1.01477
Relative count	Treg	Treg_Trait598	CD127- CD8br %CD8br	GCST90001683	OSA	Inverse variance weighted	11	0.012585	0.0249199	0.613547	1.01266	0.964391	1.06335
Absolute count	Treg	Treg_Trait599	CD127- CD8br AC	GCST90001684	OSA	Inverse variance weighted	12	0.00059026	0.0123814	0.961977	1.00059	0.976601	1.02517
Relative count	Treg	Treg_Trait600	CD28- CD8br %T cell	GCST90001685	OSA	Inverse variance weighted	14	0.00812848	0.0246533	0.741618	1.00816	0.960605	1.05807
Relative count	Treg	Treg_Trait601	CD28- CD8br %CD8br	GCST90001686	OSA	Inverse variance weighted	20	0.00039028	0.0183411	0.983023	1.00039	0.965066	1.03701
Absolute count	Treg	Treg_Trait602	CD28- CD8br AC	GCST90001687	OSA	Inverse variance weighted	14	0.00964444	0.0237452	0.684623	1.00969	0.963776	1.05779
Relative count	Treg	Treg_Trait603	CD28+ CD45RA+ CD8br %T cell	GCST90001688	OSA	Inverse variance weighted	92	-0.000267414	0.000588905	0.649766	0.999733	0.998579	1.00089
Relative count	Treg	Treg_Trait604	CD28+ CD45RA+ CD8br %CD8br	GCST90001689	OSA	Inverse variance weighted	34	-0.000363307	0.00122841	0.767418	0.999637	0.997233	1.00205
Absolute count	Treg	Treg_Trait605	CD28+ CD45RA+ CD8br AC	GCST90001690	OSA	Inverse variance weighted	49	-0.000307597	0.00122852	0.802293	0.999692	0.997288	1.0021
Relative count	Treg	Treg_Trait606	CD28+ CD45RA- CD8br %T cell	GCST90001691	OSA	Inverse variance weighted	23	-0.00671305	0.00417068	0.107489	0.993309	0.985223	1.00146
Relative count	Treg	Treg_Trait607	CD28+ CD45RA- CD8br %CD8br	GCST90001692	OSA	Inverse variance weighted	21	-0.00272893	0.00161262	0.0906001	0.997275	0.994128	1.00043
Absolute count	Treg	Treg_Trait608	CD28+ CD45RA- CD8br AC	GCST90001693	OSA	Inverse variance weighted	22	-0.00671929	0.00370545	0.0697774	0.993303	0.986115	1.00054
Relative count	Treg	Treg_Trait611	CD28- DN (CD4-CD8-) %T cell	GCST90001694	OSA	Inverse variance weighted	21	0.00135833	0.0128726	0.915962	1.00136	0.976411	1.02695
Absolute count	Treg	Treg_Trait700	CD45RA- CD28- CD8br AC	GCST90001695	OSA	Inverse variance weighted	294	-3.96965e-06	4.02666e-06	0.32421	0.999996	0.999988	1
Relative count	Treg	Treg_Trait701	CD45RA- CD28- CD8br %CD8br	GCST90001696	OSA	Inverse variance weighted	43	7.41612e-05	0.000169962	0.662591	1.00007	0.999741	1.00041
Relative count	Treg	Treg_Trait702	CD45RA- CD28- CD8br %T cell	GCST90001697	OSA	Inverse variance weighted	147	-5.78979e-05	0.000142678	0.684894	0.999942	0.999663	1.00022
Absolute count	Treg	Treg_Trait706	CD45RA+ CD28- CD8br AC	GCST90001698	OSA	Inverse variance weighted	578	-2.43124e-06	2.46578e-06	0.324137	0.999998	0.999993	1
Relative count	Treg	Treg_Trait707	CD45RA+ CD28- CD8br %CD8br	GCST90001699	OSA	Inverse variance weighted	25	-6.89012e-05	0.000169413	0.684224	0.999931	0.999599	1.00026
Relative count	Treg	Treg_Trait708	CD45RA+ CD28- CD8br %T cell	GCST90001700	OSA	Inverse variance weighted	167	9.24832e-06	9.34222e-05	0.921142	1.00001	0.999826	1.00019
MFI	B cell	Bcells.trait111	BAFF-R on CD20- CD38-	GCST90001701	OSA	Inverse variance weighted	12	-0.00115735	0.0157035	0.941249	0.998843	0.968568	1.03006
MFI	B cell	Bcells.trait112	BAFF-R on CD24+ CD27+	GCST90001702	OSA	Inverse variance weighted	16	0.00660805	0.009395	0.481833	1.00663	0.988263	1.02534
MFI	B cell	Bcells.trait137	BAFF-R on IgD+ CD24+	GCST90001703	OSA	Inverse variance weighted	14	0.00704509	0.00957013	0.461637	1.00707	0.988356	1.02614
MFI	B cell	Bcells.trait138	BAFF-R on IgD+ CD24-	GCST90001704	OSA	Inverse variance weighted	20	0.006822	0.00714928	0.339971	1.00685	0.992835	1.02105
MFI	B cell	Bcells.trait139	BAFF-R on IgD+ CD38-	GCST90001705	OSA	Inverse variance weighted	19	0.00413251	0.00853165	0.628121	1.00414	0.987489	1.02107
MFI	B cell	Bcells.trait140	BAFF-R on IgD+ CD38- naive	GCST90001706	OSA	Inverse variance weighted	21	-0.00721382	0.00919601	0.432775	0.992812	0.975078	1.01087
MFI	B cell	Bcells.trait141	BAFF-R on IgD+ CD38- unsw mem	GCST90001707	OSA	Inverse variance weighted	15	-0.00503602	0.0073214	0.491548	0.994977	0.980801	1.00936
MFI	B cell	Bcells.trait142	BAFF-R on IgD+ CD38br	GCST90001708	OSA	Inverse variance weighted	22	0.00153667	0.00639598	0.810132	1.00154	0.989061	1.01417
MFI	B cell	Bcells.trait143	BAFF-R on IgD+ CD38dim	GCST90001709	OSA	Inverse variance weighted	22	0.00408452	0.00554773	0.461578	1.00409	0.993234	1.01507
MFI	B cell	Bcells.trait147	BAFF-R on IgD- CD24-	GCST90001710	OSA	Inverse variance weighted	19	0.00207656	0.0115919	0.85783	1.00208	0.979568	1.02511
MFI	B cell	Bcells.trait148	BAFF-R on IgD- CD27-	GCST90001711	OSA	Inverse variance weighted	16	-0.00974476	0.00887808	0.27237	0.990303	0.973219	1.00769
MFI	B cell	Bcells.trait149	BAFF-R on IgD- CD38-	GCST90001712	OSA	Inverse variance weighted	15	0.0101609	0.0101307	0.315873	1.01021	0.990351	1.03047
MFI	B cell	Bcells.trait150	BAFF-R on IgD- CD38br	GCST90001713	OSA	Inverse variance weighted	14	-0.00309432	0.0135681	0.819601	0.99691	0.970749	1.02378
MFI	B cell	Bcells.trait151	BAFF-R on IgD- CD38dim	GCST90001714	OSA	Inverse variance weighted	4	0.0332555	0.0341914	0.330739	1.03381	0.966804	1.10547
MFI	B cell	Bcells.trait154	BAFF-R on memory B cell	GCST90001715	OSA	Inverse variance weighted	12	0.00497639	0.0114573	0.664041	1.00499	0.982672	1.02781
MFI	B cell	Bcells.trait156	BAFF-R on naive-mature B cell	GCST90001716	OSA	Inverse variance weighted	20	0.00367023	0.00856525	0.668285	1.00368	0.986968	1.02067
MFI	B cell	Bcells.trait157	BAFF-R on unsw mem	GCST90001717	OSA	Inverse variance weighted	20	0.00272336	0.00826365	0.741733	1.00273	0.986617	1.0191
MFI	B cell	Bcells.trait159	BAFF-R on sw mem	GCST90001718	OSA	Inverse variance weighted	17	0.0079376	0.00901117	0.378392	1.00797	0.990323	1.02593
MFI	B cell	Bcells.trait160	BAFF-R on IgD+	GCST90001719	OSA	Inverse variance weighted	21	0.00238845	0.0080438	0.766519	1.00239	0.986712	1.01832
MFI	B cell	Bcells.trait161	BAFF-R on transitional	GCST90001720	OSA	Inverse variance weighted	21	0.00167733	0.00686259	0.806908	1.00168	0.988296	1.01524
MFI	B cell	Bcells.trait255	CD19 on CD20-	GCST90001721	OSA	Inverse variance weighted	18	0.0189956	0.0132306	0.151078	1.01918	0.993088	1.04595
MFI	B cell	Bcells.trait282	CD19 on CD20- CD38-	GCST90001722	OSA	Inverse variance weighted	18	-0.0156492	0.0125434	0.212175	0.984473	0.960564	1.00898
MFI	B cell	Bcells.trait283	CD19 on CD24+ CD27+	GCST90001723	OSA	Inverse variance weighted	24	0.00255863	0.0102765	0.803377	1.00256	0.98257	1.02296
MFI	B cell	Bcells.trait308	CD19 on IgD+ CD24+	GCST90001724	OSA	Inverse variance weighted	26	0.00487254	0.00689183	0.479565	1.00488	0.991402	1.01855
MFI	B cell	Bcells.trait309	CD19 on IgD+ CD24-	GCST90001725	OSA	Inverse variance weighted	22	-0.00224193	0.00507612	0.658733	0.997761	0.987883	1.00774
MFI	B cell	Bcells.trait310	CD19 on IgD+ CD38-	GCST90001726	OSA	Inverse variance weighted	27	0.00100524	0.00528883	0.849255	1.00101	0.990683	1.01144
MFI	B cell	Bcells.trait311	CD19 on IgD+ CD38- naive	GCST90001727	OSA	Inverse variance weighted	18	0.0062029	0.0087933	0.480554	1.00622	0.989029	1.02371
MFI	B cell	Bcells.trait312	CD19 on IgD+ CD38- unsw mem	GCST90001728	OSA	Inverse variance weighted	17	-1.05445e-05	0.00546322	0.99846	0.999989	0.989339	1.01075
MFI	B cell	Bcells.trait313	CD19 on IgD+ CD38br	GCST90001729	OSA	Inverse variance weighted	19	0.017581	0.0119406	0.140919	1.01774	0.994194	1.04184
MFI	B cell	Bcells.trait314	CD19 on IgD+ CD38dim	GCST90001730	OSA	Inverse variance weighted	21	0.00100534	0.00508273	0.843206	1.00101	0.991083	1.01103
MFI	B cell	Bcells.trait318	CD19 on IgD- CD24-	GCST90001731	OSA	Inverse variance weighted	22	0.0080857	0.0124821	0.517124	1.00812	0.983754	1.03309
MFI	B cell	Bcells.trait319	CD19 on IgD- CD27-	GCST90001732	OSA	Inverse variance weighted	22	-0.00400729	0.0178447	0.822318	0.996001	0.961767	1.03145
MFI	B cell	Bcells.trait320	CD19 on IgD- CD38-	GCST90001733	OSA	Inverse variance weighted	19	-0.000787373	0.0173673	0.963839	0.999213	0.965772	1.03381
MFI	B cell	Bcells.trait321	CD19 on IgD- CD38br	GCST90001734	OSA	Inverse variance weighted	15	0.00926282	0.0168271	0.581996	1.00931	0.976561	1.04315
MFI	B cell	Bcells.trait322	CD19 on IgD- CD38dim	GCST90001735	OSA	Inverse variance weighted	22	-0.014521	0.0111667	0.193468	0.985584	0.964247	1.00739
MFI	B cell	Bcells.trait325	CD19 on memory B cell	GCST90001736	OSA	Inverse variance weighted	19	0.00503341	0.0159387	0.752156	1.00505	0.974134	1.03694
MFI	B cell	Bcells.trait327	CD19 on naive-mature B cell	GCST90001737	OSA	Inverse variance weighted	25	-0.000199623	0.00537542	0.970376	0.9998	0.989322	1.01039
MFI	B cell	Bcells.trait328	CD19 on unsw mem	GCST90001738	OSA	Inverse variance weighted	17	0.00576997	0.00834546	0.489321	1.00579	0.989469	1.02237
MFI	B cell	Bcells.trait329	CD19 on PB/PC	GCST90001739	OSA	Inverse variance weighted	18	-0.0141171	0.0189163	0.455491	0.985982	0.950095	1.02322
MFI	B cell	Bcells.trait331	CD19 on sw mem	GCST90001740	OSA	Inverse variance weighted	21	-0.0239042	0.0129668	0.0652583	0.976379	0.951877	1.00151
MFI	B cell	Bcells.trait332	CD19 on IgD+	GCST90001741	OSA	Inverse variance weighted	21	-1.22658e-05	0.00499928	0.998042	0.999988	0.990237	1.00983
MFI	B cell	Bcells.trait333	CD19 on transitional	GCST90001742	OSA	Inverse variance weighted	25	0.0163764	0.0102029	0.108477	1.01651	0.996385	1.03704
MFI	B cell	Bcells.trait335	CD20 on B cell	GCST90001743	OSA	Inverse variance weighted	19	-0.0217189	0.0110181	0.0486999	0.978515	0.95761	0.999877
MFI	B cell	Bcells.trait354	CD20 on CD20- CD38-	GCST90001744	OSA	Inverse variance weighted	9	-0.00625548	0.0197193	0.751072	0.993764	0.956088	1.03292
MFI	B cell	Bcells.trait355	CD20 on CD24+ CD27+	GCST90001745	OSA	Inverse variance weighted	28	0.00576442	0.0094397	0.541427	1.00578	0.987343	1.02456
MFI	B cell	Bcells.trait378	CD20 on IgD+ CD24+	GCST90001746	OSA	Inverse variance weighted	20	0.0185019	0.0126273	0.142859	1.01867	0.993772	1.0442
MFI	B cell	Bcells.trait379	CD20 on IgD+ CD24-	GCST90001747	OSA	Inverse variance weighted	20	-0.00584773	0.00510363	0.251878	0.994169	0.984274	1.00416
MFI	B cell	Bcells.trait380	CD20 on IgD+ CD38-	GCST90001748	OSA	Inverse variance weighted	25	-0.000903172	0.0104526	0.931143	0.999097	0.978837	1.01978
MFI	B cell	Bcells.trait381	CD20 on IgD+ CD38- naive	GCST90001749	OSA	Inverse variance weighted	14	-0.0122591	0.0108926	0.260397	0.987816	0.96695	1.00913
MFI	B cell	Bcells.trait382	CD20 on IgD+ CD38- unsw mem	GCST90001750	OSA	Inverse variance weighted	18	-0.00471927	0.0119923	0.693932	0.995292	0.97217	1.01896
MFI	B cell	Bcells.trait383	CD20 on IgD+ CD38br	GCST90001751	OSA	Inverse variance weighted	23	0.0116437	0.00948292	0.219498	1.01171	0.993081	1.03069
MFI	B cell	Bcells.trait384	CD20 on IgD+ CD38dim	GCST90001752	OSA	Inverse variance weighted	21	0.00084049	0.00907374	0.926198	1.00084	0.983199	1.0188
MFI	B cell	Bcells.trait388	CD20 on IgD- CD24-	GCST90001753	OSA	Inverse variance weighted	23	-0.00166515	0.00933896	0.858487	0.998336	0.980229	1.01678
MFI	B cell	Bcells.trait389	CD20 on IgD- CD27-	GCST90001754	OSA	Inverse variance weighted	14	-0.00327074	0.0144168	0.820525	0.996735	0.968964	1.0253
MFI	B cell	Bcells.trait390	CD20 on IgD- CD38-	GCST90001755	OSA	Inverse variance weighted	26	0.00187334	0.012555	0.881388	1.00188	0.977522	1.02683
MFI	B cell	Bcells.trait391	CD20 on IgD- CD38br	GCST90001756	OSA	Inverse variance weighted	13	0.00592987	0.00723875	0.412681	1.00595	0.991776	1.02032
MFI	B cell	Bcells.trait392	CD20 on IgD- CD38dim	GCST90001757	OSA	Inverse variance weighted	28	-0.00116973	0.00346503	0.735679	0.998831	0.99207	1.00564
MFI	B cell	Bcells.trait395	CD20 on memory B cell	GCST90001758	OSA	Inverse variance weighted	26	0.00234063	0.0095794	0.806968	1.00234	0.983699	1.02134
MFI	B cell	Bcells.trait397	CD20 on naive-mature B cell	GCST90001759	OSA	Inverse variance weighted	20	0.000315608	0.00496518	0.949317	1.00032	0.990628	1.0101
MFI	B cell	Bcells.trait398	CD20 on unsw mem	GCST90001760	OSA	Inverse variance weighted	19	0.0107859	0.0100722	0.284232	1.01084	0.991084	1.031
MFI	B cell	Bcells.trait399	CD20 on sw mem	GCST90001761	OSA	Inverse variance weighted	26	-0.00850749	0.0087437	0.330561	0.991529	0.974681	1.00867
MFI	B cell	Bcells.trait400	CD20 on IgD+	GCST90001762	OSA	Inverse variance weighted	16	-0.0101276	0.00571024	0.0761325	0.989924	0.978906	1.00107
MFI	B cell	Bcells.trait401	CD20 on transitional	GCST90001763	OSA	Inverse variance weighted	18	0.0018876	0.00558782	0.735509	1.00189	0.990976	1.01292
MFI	B cell	Bcells.trait418	CD24 on CD24+ CD27+	GCST90001764	OSA	Inverse variance weighted	3	0.0050283	0.0409909	0.902369	1.00504	0.927452	1.08912
MFI	B cell	Bcells.trait438	CD24 on IgD+ CD24+	GCST90001765	OSA	Inverse variance weighted	22	0.00337911	0.00562012	0.547672	1.00338	0.992393	1.0145
MFI	B cell	Bcells.trait439	CD24 on IgD+ CD38-	GCST90001766	OSA	Inverse variance weighted	17	-0.00408252	0.00728533	0.575224	0.995926	0.981806	1.01025
MFI	B cell	Bcells.trait441	CD24 on IgD+ CD38- unsw mem	GCST90001767	OSA	Inverse variance weighted	18	-0.00309569	0.00714034	0.664615	0.996909	0.983054	1.01096
MFI	B cell	Bcells.trait442	CD24 on IgD+ CD38br	GCST90001768	OSA	Inverse variance weighted	21	0.0131938	0.00759653	0.0824183	1.01328	0.998306	1.02848
MFI	B cell	Bcells.trait445	CD24 on IgD- CD38-	GCST90001769	OSA	Inverse variance weighted	26	0.00154626	0.0072529	0.831178	1.00155	0.98741	1.01589
MFI	B cell	Bcells.trait446	CD24 on IgD- CD38dim	GCST90001770	OSA	Inverse variance weighted	5	0.0136992	0.0274466	0.617693	1.01379	0.960697	1.06982
MFI	B cell	Bcells.trait448	CD24 on memory B cell	GCST90001771	OSA	Inverse variance weighted	26	0.0148305	0.00672337	0.0273969	1.01494	1.00165	1.0284
MFI	B cell	Bcells.trait449	CD24 on unsw mem	GCST90001772	OSA	Inverse variance weighted	20	-0.000701464	0.00677178	0.917498	0.999299	0.986123	1.01265
MFI	B cell	Bcells.trait450	CD24 on sw mem	GCST90001773	OSA	Inverse variance weighted	30	0.00854114	0.00685529	0.212794	1.00858	0.995117	1.02222
MFI	B cell	Bcells.trait451	CD24 on transitional	GCST90001774	OSA	Inverse variance weighted	17	0.00419544	0.016365	0.797667	1.0042	0.972505	1.03694
MFI	B cell	Bcells.trait453	CD25 on B cell	GCST90001775	OSA	Inverse variance weighted	22	-0.00350832	0.0071054	0.62148	0.996498	0.982716	1.01047
MFI	B cell	Bcells.trait470	CD25 on CD20- CD38-	GCST90001776	OSA	Inverse variance weighted	16	-0.00637374	0.0143807	0.65761	0.993647	0.966031	1.02205
MFI	B cell	Bcells.trait471	CD25 on CD24+ CD27+	GCST90001777	OSA	Inverse variance weighted	19	-0.000539089	0.00361524	0.881462	0.999461	0.992404	1.00657
MFI	B cell	Bcells.trait490	CD25 on IgD+ CD24+	GCST90001778	OSA	Inverse variance weighted	22	0.00646643	0.00575647	0.261296	1.00649	0.995195	1.01791
MFI	B cell	Bcells.trait491	CD25 on IgD+ CD24-	GCST90001779	OSA	Inverse variance weighted	21	-0.00170326	0.00602331	0.777348	0.998298	0.986582	1.01015
MFI	B cell	Bcells.trait492	CD25 on IgD+ CD38-	GCST90001780	OSA	Inverse variance weighted	23	0.00520263	0.00614827	0.397445	1.00522	0.993175	1.0174
MFI	B cell	Bcells.trait493	CD25 on IgD+ CD38- naive	GCST90001781	OSA	Inverse variance weighted	23	-0.0121016	0.00731965	0.0982677	0.987971	0.973899	1.00225
MFI	B cell	Bcells.trait494	CD25 on IgD+ CD38- unsw mem	GCST90001782	OSA	Inverse variance weighted	19	0.00304081	0.00557792	0.585649	1.00305	0.992139	1.01407
MFI	B cell	Bcells.trait495	CD25 on IgD+ CD38br	GCST90001783	OSA	Inverse variance weighted	12	-0.0076158	0.0145245	0.60004	0.992413	0.96456	1.02107
MFI	B cell	Bcells.trait496	CD25 on IgD+ CD38dim	GCST90001784	OSA	Inverse variance weighted	21	0.00524093	0.0066877	0.433236	1.00525	0.992164	1.01852
MFI	B cell	Bcells.trait500	CD25 on IgD- CD24-	GCST90001785	OSA	Inverse variance weighted	24	-0.0134349	0.0122873	0.274218	0.986655	0.963177	1.01071
MFI	B cell	Bcells.trait501	CD25 on IgD- CD27-	GCST90001786	OSA	Inverse variance weighted	19	-0.00394556	0.0154554	0.798501	0.996062	0.966341	1.0267
MFI	B cell	Bcells.trait502	CD25 on IgD- CD38-	GCST90001787	OSA	Inverse variance weighted	19	0.00865475	0.00738582	0.241275	1.00869	0.994195	1.0234
MFI	B cell	Bcells.trait503	CD25 on IgD- CD38br	GCST90001788	OSA	Inverse variance weighted	15	-0.0206452	0.0157242	0.189197	0.979566	0.949837	1.01023
MFI	B cell	Bcells.trait504	CD25 on IgD- CD38dim	GCST90001789	OSA	Inverse variance weighted	15	-0.0160818	0.0140803	0.253393	0.984047	0.957261	1.01158
MFI	B cell	Bcells.trait506	CD25 on memory B cell	GCST90001790	OSA	Inverse variance weighted	18	-0.0111078	0.00969753	0.252032	0.988954	0.970334	1.00793
MFI	B cell	Bcells.trait508	CD25 on naive-mature B cell	GCST90001791	OSA	Inverse variance weighted	21	0.000478976	0.0108974	0.964942	1.00048	0.979337	1.02208
MFI	B cell	Bcells.trait509	CD25 on unsw mem	GCST90001792	OSA	Inverse variance weighted	15	0.00582919	0.00534001	0.275006	1.00585	0.995374	1.01643
MFI	B cell	Bcells.trait510	CD25 on sw mem	GCST90001793	OSA	Inverse variance weighted	17	0.00595988	0.0156017	0.70246	1.00598	0.975681	1.03721
MFI	B cell	Bcells.trait511	CD25 on IgD+	GCST90001794	OSA	Inverse variance weighted	23	-0.00147282	0.00587309	0.801989	0.998528	0.9871	1.01009
MFI	B cell	Bcells.trait512	CD25 on transitional	GCST90001795	OSA	Inverse variance weighted	22	-0.00293829	0.0136908	0.830065	0.997066	0.970667	1.02418
MFI	B cell	Bcells.trait514	CD27 on CD20-	GCST90001796	OSA	Inverse variance weighted	10	-0.00134064	0.0154526	0.930864	0.99866	0.968867	1.02937
MFI	B cell	Bcells.trait536	CD27 on CD20- CD38-	GCST90001797	OSA	Inverse variance weighted	19	-0.0160166	0.0120229	0.182805	0.984111	0.961192	1.00758
MFI	B cell	Bcells.trait537	CD27 on CD24+ CD27+	GCST90001798	OSA	Inverse variance weighted	24	-0.00555156	0.00975576	0.569319	0.994464	0.975629	1.01366
MFI	B cell	Bcells.trait539	CD27 on T cell	GCST90001799	OSA	Inverse variance weighted	20	-0.00177364	0.0104311	0.864983	0.998228	0.978027	1.01885
MFI	B cell	Bcells.trait561	CD27 on IgD+ CD24+	GCST90001800	OSA	Inverse variance weighted	28	0.00503254	0.00809709	0.534255	1.00505	0.989221	1.02112
MFI	B cell	Bcells.trait563	CD27 on IgD+ CD38- unsw mem	GCST90001801	OSA	Inverse variance weighted	22	-0.0108427	0.00761869	0.154685	0.989216	0.974554	1.0041
MFI	B cell	Bcells.trait565	CD27 on IgD- CD38-	GCST90001802	OSA	Inverse variance weighted	24	-0.00606188	0.0114381	0.596132	0.993956	0.971921	1.01649
MFI	B cell	Bcells.trait566	CD27 on IgD- CD38br	GCST90001803	OSA	Inverse variance weighted	14	-0.000503762	0.0200554	0.97996	0.999496	0.96097	1.03957
MFI	B cell	Bcells.trait567	CD27 on IgD- CD38dim	GCST90001804	OSA	Inverse variance weighted	26	-0.00372143	0.0109967	0.735053	0.996285	0.975042	1.01799
MFI	B cell	Bcells.trait570	CD27 on memory B cell	GCST90001805	OSA	Inverse variance weighted	19	-0.00884416	0.00894163	0.322615	0.991195	0.973975	1.00872
MFI	B cell	Bcells.trait571	CD27 on unsw mem	GCST90001806	OSA	Inverse variance weighted	27	-0.00300361	0.0111495	0.787627	0.997001	0.97545	1.01903
MFI	B cell	Bcells.trait572	CD27 on PB/PC	GCST90001807	OSA	Inverse variance weighted	15	0.00119201	0.0141284	0.932762	1.00119	0.973848	1.0293
MFI	B cell	Bcells.trait574	CD27 on sw mem	GCST90001808	OSA	Inverse variance weighted	27	-0.00419866	0.00887161	0.636021	0.99581	0.978644	1.01328
MFI	B cell	Bcells.trait597	CD38 on CD20-	GCST90001809	OSA	Inverse variance weighted	18	-0.0276383	0.0167432	0.0987954	0.97274	0.941336	1.00519
MFI	B cell	Bcells.trait619	CD38 on CD3- CD19-	GCST90001810	OSA	Inverse variance weighted	17	-0.0027532	0.00921727	0.765169	0.997251	0.979396	1.01543
MFI	B cell	Bcells.trait637	CD38 on IgD+ CD24-	GCST90001811	OSA	Inverse variance weighted	15	0.0376663	0.0129664	0.00367346	1.03838	1.01233	1.06511
MFI	B cell	Bcells.trait640	CD38 on IgD+ CD38br	GCST90001812	OSA	Inverse variance weighted	16	-0.00414373	0.0109079	0.704031	0.995865	0.9748	1.01739
MFI	B cell	Bcells.trait641	CD38 on IgD+ CD38dim	GCST90001813	OSA	Inverse variance weighted	21	-0.00175447	0.0112684	0.876271	0.998247	0.976441	1.02054
MFI	B cell	Bcells.trait643	CD38 on IgD- CD38br	GCST90001814	OSA	Inverse variance weighted	14	0.00211446	0.00361761	0.55889	1.00212	0.995036	1.00925
MFI	B cell	Bcells.trait644	CD38 on IgD- CD38dim	GCST90001815	OSA	Inverse variance weighted	16	-0.00372627	0.00659728	0.572197	0.996281	0.983481	1.00925
MFI	B cell	Bcells.trait646	CD38 on naive-mature B cell	GCST90001816	OSA	Inverse variance weighted	21	0.0166937	0.0100895	0.0980128	1.01683	0.996923	1.03714
MFI	B cell	Bcells.trait647	CD38 on PB/PC	GCST90001817	OSA	Inverse variance weighted	13	-0.00999265	0.0148008	0.499585	0.990057	0.961749	1.0192
MFI	B cell	Bcells.trait649	CD38 on IgD+	GCST90001818	OSA	Inverse variance weighted	11	0.0127655	0.0329759	0.698671	1.01285	0.949455	1.08047
MFI	B cell	Bcells.trait650	CD38 on transitional	GCST90001819	OSA	Inverse variance weighted	19	0.0134159	0.0104887	0.200869	1.01351	0.992883	1.03456
MFI	B cell	Bcells.trait775	IgD on IgD+ CD24+	GCST90001820	OSA	Inverse variance weighted	21	0.0135371	0.00834332	0.104694	1.01363	0.997188	1.03034
MFI	B cell	Bcells.trait776	IgD on IgD+ CD24-	GCST90001821	OSA	Inverse variance weighted	28	-0.0111461	0.00767765	0.146567	0.988916	0.974146	1.00391
MFI	B cell	Bcells.trait777	IgD on IgD+ CD38-	GCST90001822	OSA	Inverse variance weighted	24	0.00739285	0.00815228	0.364489	1.00742	0.991451	1.02365
MFI	B cell	Bcells.trait779	IgD on IgD+ CD38- unsw mem	GCST90001823	OSA	Inverse variance weighted	15	0.00163634	0.011394	0.885805	1.00164	0.979517	1.02426
MFI	B cell	Bcells.trait780	IgD on IgD+ CD38br	GCST90001824	OSA	Inverse variance weighted	22	0.00260038	0.00953636	0.785099	1.0026	0.984038	1.02152
MFI	B cell	Bcells.trait781	IgD on IgD+ CD38dim	GCST90001825	OSA	Inverse variance weighted	21	-0.0047799	0.0076832	0.533861	0.995232	0.980357	1.01033
MFI	B cell	Bcells.trait785	IgD on unsw mem	GCST90001826	OSA	Inverse variance weighted	18	0.000604172	0.00861192	0.94407	1.0006	0.983857	1.01764
MFI	B cell	Bcells.trait786	IgD on IgD+	GCST90001827	OSA	Inverse variance weighted	20	-0.0023927	0.0105276	0.820206	0.99761	0.977236	1.01841
MFI	B cell	Bcells.trait787	IgD on transitional	GCST90001828	OSA	Inverse variance weighted	26	-0.00659469	0.0102327	0.519268	0.993427	0.973701	1.01355
MFI	B cell	Bcells.trait84	BAFF-R on B cell	GCST90001829	OSA	Inverse variance weighted	18	0.00729695	0.00822659	0.375081	1.00732	0.991212	1.0237
MFI	B cell	Bcells.trait85	BAFF-R on CD20-	GCST90001830	OSA	Inverse variance weighted	10	0.00144032	0.0188402	0.939062	1.00144	0.965136	1.03911
MFI	cDC	Blue.530.30.cDC.trait1	CD62L on CD62L+ myeloid DC	GCST90001831	OSA	Inverse variance weighted	10	-0.0279234	0.0187582	0.136595	0.972463	0.937358	1.00888
MFI	cDC	Blue.530.30.cDC.trait2	CD62L on CD62L+ plasmacytoid DC	GCST90001832	OSA	Inverse variance weighted	13	-0.00538661	0.0155994	0.729862	0.994628	0.964678	1.02551
MFI	cDC	Blue.530.30.cDC.trait3	CD62L on CD62L+ DC	GCST90001833	OSA	Inverse variance weighted	22	-0.00356432	0.0116149	0.758939	0.996442	0.974014	1.01939
MFI	cDC	Blue.530.30.cDC.trait4	CD62L on monocyte	GCST90001834	OSA	Inverse variance weighted	22	-0.00490952	0.00694631	0.479702	0.995103	0.981646	1.00874
MFI	cDC	Blue.530.30.cDC.trait5	CD62L on granulocyte	GCST90001835	OSA	Inverse variance weighted	13	0.0355996	0.0192588	0.0645316	1.03624	0.997855	1.0761
MFI	Myeloid cell	Blue.530.30.MDSC.trait1	CD66b on CD66b++ myeloid cell	GCST90001836	OSA	Inverse variance weighted	20	-0.00579936	0.0078196	0.458303	0.994217	0.979096	1.00957
MFI	Myeloid cell	Blue.530.30.MDSC.trait2	CD66b on Gr MDSC	GCST90001837	OSA	Inverse variance weighted	16	0.0166709	0.0103826	0.108348	1.01681	0.996328	1.03771
MFI	Maturation stages of T cell	Blue.530.30.MT.trait10	CD3 on naive CD8br	GCST90001838	OSA	Inverse variance weighted	23	-0.00968171	0.00852373	0.256018	0.990365	0.973957	1.00705
MFI	Maturation stages of T cell	Blue.530.30.MT.trait11	CD3 on EM CD8br	GCST90001839	OSA	Inverse variance weighted	16	-0.00550516	0.0110245	0.61753	0.99451	0.973251	1.01623
MFI	Maturation stages of T cell	Blue.530.30.MT.trait12	CD3 on TD CD8br	GCST90001840	OSA	Inverse variance weighted	19	-0.00242929	0.0109891	0.825044	0.997574	0.976317	1.01929
MFI	Maturation stages of T cell	Blue.530.30.MT.trait3	CD3 on CM CD4+	GCST90001841	OSA	Inverse variance weighted	20	-0.00343074	0.00789754	0.663994	0.996575	0.981268	1.01212
MFI	Maturation stages of T cell	Blue.530.30.MT.trait4	CD3 on Naive CD4+	GCST90001842	OSA	Inverse variance weighted	27	-0.000543395	0.00690554	0.937279	0.999457	0.98602	1.01308
MFI	Maturation stages of T cell	Blue.530.30.MT.trait5	CD3 on EM CD4+	GCST90001843	OSA	Inverse variance weighted	16	-0.00349031	0.0105412	0.740561	0.996516	0.976138	1.01732
MFI	Maturation stages of T cell	Blue.530.30.MT.trait6	CD3 on TD CD4+	GCST90001844	OSA	Inverse variance weighted	18	0.000648407	0.00956026	0.945926	1.00065	0.982073	1.01958
MFI	Maturation stages of T cell	Blue.530.30.MT.trait7	CD3 on CD45RA- CD4+	GCST90001845	OSA	Inverse variance weighted	24	-0.00224812	0.00978451	0.818276	0.997754	0.978802	1.01707
MFI	Maturation stages of T cell	Blue.530.30.MT.trait9	CD3 on CM CD8br	GCST90001846	OSA	Inverse variance weighted	12	0.00406539	0.0127179	0.749227	1.00407	0.979354	1.02942
MFI	TBNK	Blue.530.30.TBNK.trait4	CD3 on HLA DR+ T cell	GCST90001847	OSA	Inverse variance weighted	23	-0.0126773	0.010604	0.231884	0.987403	0.967093	1.00814
MFI	TBNK	Blue.530.30.TBNK.trait5	CD3 on NKT	GCST90001848	OSA	Inverse variance weighted	15	-0.000740536	0.0143424	0.958821	0.99926	0.971561	1.02775
MFI	TBNK	Blue.530.30.TBNK.trait6	CD3 on HLA DR+ CD4+	GCST90001849	OSA	Inverse variance weighted	20	-0.00530691	0.0114661	0.643484	0.994707	0.972602	1.01731
MFI	TBNK	Blue.530.30.TBNK.trait7	CD3 on HLA DR+ CD8br	GCST90001850	OSA	Inverse variance weighted	23	-0.00754637	0.0109945	0.492475	0.992482	0.971324	1.0141
MFI	Treg	Blue.530.30.Treg.trait1	CD3 on T cell	GCST90001851	OSA	Inverse variance weighted	27	0.00281032	0.00664748	0.672467	1.00281	0.989833	1.01597
MFI	Treg	Blue.530.30.Treg.trait10	CD3 on CD39+ resting Treg	GCST90001852	OSA	Inverse variance weighted	16	-0.011626	0.0128718	0.366413	0.988441	0.963816	1.0137
MFI	Treg	Blue.530.30.Treg.trait11	CD3 on activated Treg	GCST90001853	OSA	Inverse variance weighted	19	-0.000726159	0.0101193	0.942793	0.999274	0.97965	1.01929
MFI	Treg	Blue.530.30.Treg.trait12	CD3 on CD39+ activated Treg	GCST90001854	OSA	Inverse variance weighted	21	-0.00200015	0.0110563	0.856442	0.998002	0.976607	1.01986
MFI	Treg	Blue.530.30.Treg.trait13	CD3 on secreting Treg	GCST90001855	OSA	Inverse variance weighted	15	0.00387223	0.0100801	0.700869	1.00388	0.984241	1.02391
MFI	Treg	Blue.530.30.Treg.trait14	CD3 on CD39+ secreting Treg	GCST90001856	OSA	Inverse variance weighted	24	-0.0139227	0.00876259	0.112087	0.986174	0.969381	1.00326
MFI	Treg	Blue.530.30.Treg.trait15	CD3 on activated & secreting Treg	GCST90001857	OSA	Inverse variance weighted	20	0.00293496	0.0101174	0.771746	1.00294	0.983247	1.02303
MFI	Treg	Blue.530.30.Treg.trait17	CD3 on CD45RA+ CD4+	GCST90001858	OSA	Inverse variance weighted	29	0.00602048	0.00689437	0.382529	1.00604	0.992536	1.01973
MFI	Treg	Blue.530.30.Treg.trait2	CD3 on CD8br	GCST90001859	OSA	Inverse variance weighted	18	0.00358317	0.00751158	0.633348	1.00359	0.988922	1.01847
MFI	Treg	Blue.530.30.Treg.trait21	CD3 on CD39+ CD4+	GCST90001860	OSA	Inverse variance weighted	23	0.00467046	0.0093635	0.617924	1.00468	0.986411	1.02329
MFI	Treg	Blue.530.30.Treg.trait22	CD3 on CD28+ CD4+	GCST90001861	OSA	Inverse variance weighted	21	0.0100161	0.0107891	0.353221	1.01007	0.988931	1.03165
MFI	Treg	Blue.530.30.Treg.trait23	CD3 on CD28+ DN (CD4-CD8-)	GCST90001862	OSA	Inverse variance weighted	13	-0.0178595	0.00898917	0.0469463	0.982299	0.965144	0.999759
MFI	Treg	Blue.530.30.Treg.trait3	CD3 on CD28+ CD45RA- CD8br	GCST90001863	OSA	Inverse variance weighted	14	-0.0052658	0.0145412	0.717256	0.994748	0.966797	1.02351
MFI	Treg	Blue.530.30.Treg.trait4	CD3 on CD28+ CD45RA+ CD8br	GCST90001864	OSA	Inverse variance weighted	21	0.0066216	0.0105367	0.529721	1.00664	0.986068	1.02765
MFI	Treg	Blue.530.30.Treg.trait5	CD3 on CD28- CD8br	GCST90001865	OSA	Inverse variance weighted	13	-0.0127468	0.0155883	0.413519	0.987334	0.957624	1.01797
MFI	Treg	Blue.530.30.Treg.trait6	CD3 on CD39+ CD8br	GCST90001866	OSA	Inverse variance weighted	13	0.0114343	0.0139749	0.413241	1.0115	0.98417	1.03959
MFI	Treg	Blue.530.30.Treg.trait7	CD3 on CD4+	GCST90001867	OSA	Inverse variance weighted	25	0.0067441	0.0100572	0.502491	1.00677	0.987116	1.02681
MFI	Treg	Blue.530.30.Treg.trait8	CD3 on CD4 Treg	GCST90001868	OSA	Inverse variance weighted	9	-0.00919456	0.0114204	0.420762	0.990848	0.968915	1.01328
MFI	Treg	Blue.530.30.Treg.trait9	CD3 on resting Treg	GCST90001869	OSA	Inverse variance weighted	34	0.00717815	0.00833656	0.389213	1.0072	0.99088	1.0238
MFI	Myeloid cell	Blue.585.42.MDSC.trait1	CD34 on HSC	GCST90001870	OSA	Inverse variance weighted	10	-0.0100182	0.00698556	0.151536	0.990032	0.976569	1.00368
MFI	Maturation stages of T cell	HVEM1000_150630.trait1	HVEM on T cell	GCST90001871	OSA	Inverse variance weighted	22	-9.21779e-05	0.00971277	0.992428	0.999908	0.981053	1.01913
MFI	Maturation stages of T cell	HVEM1000_150630.trait10	HVEM on naive CD8br	GCST90001872	OSA	Inverse variance weighted	18	-0.00777578	0.00819114	0.342472	0.992254	0.976451	1.00831
MFI	Maturation stages of T cell	HVEM1000_150630.trait11	HVEM on EM CD8br	GCST90001873	OSA	Inverse variance weighted	15	-0.00477148	0.0112157	0.670524	0.99524	0.9736	1.01736
MFI	Maturation stages of T cell	HVEM1000_150630.trait12	HVEM on TD CD8br	GCST90001874	OSA	Inverse variance weighted	24	-0.00120054	0.00895859	0.893395	0.9988	0.981415	1.01649
MFI	Maturation stages of T cell	HVEM1000_150630.trait2	HVEM on CD4+	GCST90001875	OSA	Inverse variance weighted	17	0.00285177	0.00935334	0.760448	1.00286	0.984638	1.02141
MFI	Maturation stages of T cell	HVEM1000_150630.trait3	HVEM on CM CD4+	GCST90001876	OSA	Inverse variance weighted	14	-0.00982918	0.00826138	0.234135	0.990219	0.974314	1.00638
MFI	Maturation stages of T cell	HVEM1000_150630.trait4	HVEM on naive CD4+	GCST90001877	OSA	Inverse variance weighted	15	0.00469872	0.0116772	0.687402	1.00471	0.981976	1.02797
MFI	Maturation stages of T cell	HVEM1000_150630.trait5	HVEM on EM CD4+	GCST90001878	OSA	Inverse variance weighted	18	0.0157418	0.00940898	0.0943149	1.01587	0.997304	1.03477
MFI	Maturation stages of T cell	HVEM1000_150630.trait6	HVEM on TD CD4+	GCST90001879	OSA	Inverse variance weighted	23	0.0102508	0.0113031	0.364457	1.0103	0.988167	1.03294
MFI	Maturation stages of T cell	HVEM1000_150630.trait7	HVEM on CD45RA- CD4+	GCST90001880	OSA	Inverse variance weighted	18	2.92182e-05	0.00958888	0.997569	1.00003	0.98141	1.019
MFI	Maturation stages of T cell	HVEM1000_150630.trait8	HVEM on CD8br	GCST90001881	OSA	Inverse variance weighted	14	-0.00658025	0.0135592	0.627465	0.993441	0.967387	1.0202
MFI	Maturation stages of T cell	HVEM1000_150630.trait9	HVEM on CM CD8br	GCST90001882	OSA	Inverse variance weighted	16	-0.00355783	0.00853423	0.67676	0.996448	0.979919	1.01326
MFI	TBNK	Blue.585.42.TBNK.trait1	CD16-CD56 on NKT	GCST90001883	OSA	Inverse variance weighted	23	0.0183304	0.00884404	0.0382072	1.0185	1.001	1.03631
MFI	TBNK	Blue.585.42.TBNK.trait2	CD16-CD56 on NK	GCST90001884	OSA	Inverse variance weighted	26	0.00710233	0.00871941	0.415334	1.00713	0.990062	1.02449
MFI	TBNK	Blue.585.42.TBNK.trait3	CD16-CD56 on HLA DR+ NK	GCST90001885	OSA	Inverse variance weighted	21	-0.00723985	0.00952693	0.447294	0.992786	0.97442	1.0115
MFI	Treg	Blue.585.42.Treg.trait10	CD28 on CD39+ activated Treg	GCST90001886	OSA	Inverse variance weighted	13	0.00097484	0.00884957	0.912285	1.00098	0.983763	1.01849
MFI	Treg	Blue.585.42.Treg.trait11	CD28 on secreting Treg	GCST90001887	OSA	Inverse variance weighted	13	-0.00958723	0.0112892	0.395748	0.990459	0.968784	1.01262
MFI	Treg	Blue.585.42.Treg.trait12	CD28 on CD39+ secreting Treg	GCST90001888	OSA	Inverse variance weighted	20	-0.00801659	0.0122445	0.512655	0.992015	0.968491	1.01611
MFI	Treg	Blue.585.42.Treg.trait13	CD28 on activated & secreting Treg	GCST90001889	OSA	Inverse variance weighted	22	0.00206988	0.00579213	0.720822	1.00207	0.99076	1.01351
MFI	Treg	Blue.585.42.Treg.trait15	CD28 on CD45RA+ CD4+	GCST90001890	OSA	Inverse variance weighted	11	0.00578727	0.0178978	0.746429	1.0058	0.971132	1.04171
MFI	Treg	Blue.585.42.Treg.trait18	CD28 on CD45RA- CD4 not Treg	GCST90001891	OSA	Inverse variance weighted	9	0.0209138	0.0258165	0.417887	1.02113	0.97075	1.07413
MFI	Treg	Blue.585.42.Treg.trait19	CD28 on CD39+ CD4+	GCST90001892	OSA	Inverse variance weighted	12	0.00575247	0.0130516	0.659395	1.00577	0.980367	1.03183
MFI	Treg	Blue.585.42.Treg.trait2	CD28 on CD28+ CD45RA- CD8br	GCST90001893	OSA	Inverse variance weighted	14	0.0160603	0.0158059	0.309584	1.01619	0.985191	1.04816
MFI	Treg	Blue.585.42.Treg.trait20	CD28 on CD28+ CD4+	GCST90001894	OSA	Inverse variance weighted	25	-0.000523552	0.00265201	0.843501	0.999477	0.994295	1.00469
MFI	Treg	Blue.585.42.Treg.trait21	CD28 on CD28+ DN (CD4-CD8-)	GCST90001895	OSA	Inverse variance weighted	3	-0.0213472	0.0454929	0.638896	0.978879	0.895375	1.07017
MFI	Treg	Blue.585.42.Treg.trait3	CD28 on CD28+ CD45RA+ CD8br	GCST90001896	OSA	Inverse variance weighted	12	0.0179977	0.0156403	0.249846	1.01816	0.987422	1.04986
MFI	Treg	Blue.585.42.Treg.trait4	CD28 on CD39+ CD8br	GCST90001897	OSA	Inverse variance weighted	16	0.000892372	0.00675795	0.894947	1.00089	0.987723	1.01424
MFI	Treg	Blue.585.42.Treg.trait5	CD28 on CD4+	GCST90001898	OSA	Inverse variance weighted	23	-0.00189157	0.00321473	0.556259	0.99811	0.991841	1.00442
MFI	Treg	Blue.585.42.Treg.trait6	CD28 on CD4 Treg	GCST90001899	OSA	Inverse variance weighted	23	0.00464238	0.00500175	0.353329	1.00465	0.994852	1.01455
MFI	Treg	Blue.585.42.Treg.trait7	CD28 on resting Treg	GCST90001900	OSA	Inverse variance weighted	5	0.0483247	0.0227626	0.0337545	1.04951	1.00372	1.0974
MFI	Treg	Blue.585.42.Treg.trait8	CD28 on CD39+ resting Treg	GCST90001901	OSA	Inverse variance weighted	18	-0.00603011	0.00761311	0.428321	0.993988	0.979266	1.00893
MFI	Treg	Blue.585.42.Treg.trait9	CD28 on activated Treg	GCST90001902	OSA	Inverse variance weighted	16	-0.00265322	0.0160198	0.868455	0.99735	0.966521	1.02916
MFI	cDC	Blue.670.LP.cDC.trait1	CD86 on myeloid DC	GCST90001903	OSA	Inverse variance weighted	17	0.0128051	0.0149722	0.392408	1.01289	0.983596	1.04305
MFI	cDC	Blue.670.LP.cDC.trait2	CD86 on CD62L+ myeloid DC	GCST90001904	OSA	Inverse variance weighted	17	0.00419281	0.010167	0.680051	1.0042	0.984389	1.02441
MFI	cDC	Blue.670.LP.cDC.trait3	CD86 on monocyte	GCST90001905	OSA	Inverse variance weighted	15	0.0021299	0.0107783	0.84335	1.00213	0.981184	1.02353
MFI	cDC	Blue.670.LP.cDC.trait4	CD86 on granulocyte	GCST90001906	OSA	Inverse variance weighted	18	-0.00466225	0.0128151	0.716	0.995349	0.970659	1.02067
MFI	Maturation stages of T cell	Blue.670.LP.MT.trait1	CCR7 on naive CD4+	GCST90001907	OSA	Inverse variance weighted	21	-0.0101266	0.00647691	0.117936	0.989924	0.977437	1.00257
MFI	Maturation stages of T cell	Blue.670.LP.MT.trait3	CCR7 on naive CD8br	GCST90001908	OSA	Inverse variance weighted	23	-0.0116217	0.0131596	0.377165	0.988446	0.963277	1.01427
MFI	TBNK	Blue.670.LP.TBNK.trait1	CD45 on CD14+ monocyte	GCST90001909	OSA	Inverse variance weighted	10	-0.000886872	0.0216517	0.967327	0.999114	0.957601	1.04243
MFI	TBNK	Blue.670.LP.TBNK.trait10	CD45 on B cell	GCST90001910	OSA	Inverse variance weighted	10	0.00496929	0.00664154	0.454331	1.00498	0.991984	1.01815
MFI	TBNK	Blue.670.LP.TBNK.trait11	CD45 on NK	GCST90001911	OSA	Inverse variance weighted	24	0.0024026	0.00939576	0.798174	1.00241	0.984114	1.02104
MFI	TBNK	Blue.670.LP.TBNK.trait12	CD45 on HLA DR+ NK	GCST90001912	OSA	Inverse variance weighted	7	-0.00563153	0.0156945	0.719729	0.994384	0.964261	1.02545
MFI	TBNK	Blue.670.LP.TBNK.trait13	CD45 on granulocyte	GCST90001913	OSA	Inverse variance weighted	12	-0.00932742	0.0122375	0.445942	0.990716	0.967236	1.01477
MFI	TBNK	Blue.670.LP.TBNK.trait2	CD45 on lymphocyte	GCST90001914	OSA	Inverse variance weighted	19	0.00366476	0.0106826	0.731556	1.00367	0.982875	1.02491
MFI	TBNK	Blue.670.LP.TBNK.trait3	CD45 on T cell	GCST90001915	OSA	Inverse variance weighted	13	0.00324379	0.00977215	0.739933	1.00325	0.984216	1.02265
MFI	TBNK	Blue.670.LP.TBNK.trait4	CD45 on CD4+	GCST90001916	OSA	Inverse variance weighted	12	-0.0112681	0.0177227	0.524905	0.988795	0.955038	1.02375
MFI	TBNK	Blue.670.LP.TBNK.trait5	CD45 on CD8br	GCST90001917	OSA	Inverse variance weighted	22	0.000658161	0.00310557	0.832162	1.00066	0.994586	1.00677
MFI	TBNK	Blue.670.LP.TBNK.trait6	CD45 on HLA DR+ T cell	GCST90001918	OSA	Inverse variance weighted	16	0.0145399	0.00858301	0.0902599	1.01465	0.99772	1.03186
MFI	TBNK	Blue.670.LP.TBNK.trait7	CD45 on NKT	GCST90001919	OSA	Inverse variance weighted	22	0.00260516	0.00787687	0.740844	1.00261	0.987248	1.01821
MFI	TBNK	Blue.670.LP.TBNK.trait8	CD45 on HLA DR+ CD4+	GCST90001920	OSA	Inverse variance weighted	17	0.000547807	0.0087827	0.950266	1.00055	0.983472	1.01792
MFI	TBNK	Blue.670.LP.TBNK.trait9	CD45 on HLA DR+ CD8br	GCST90001921	OSA	Inverse variance weighted	13	0.00260504	0.0104614	0.80335	1.00261	0.98226	1.02338
MFI	Treg	Blue.670.LP.Treg.trait1	CD127 on T cell	GCST90001922	OSA	Inverse variance weighted	17	0.00902398	0.0157515	0.566716	1.00906	0.978388	1.0407
MFI	Treg	Blue.670.LP.Treg.trait10	CD127 on CD45RA- CD4 not Treg	GCST90001923	OSA	Inverse variance weighted	13	0.0123789	0.00978781	0.205969	1.01246	0.993218	1.03207
MFI	Treg	Blue.670.LP.Treg.trait11	CD127 on CD28+ CD4+	GCST90001924	OSA	Inverse variance weighted	16	0.00223217	0.0133521	0.86723	1.00223	0.976346	1.02881
MFI	Treg	Blue.670.LP.Treg.trait12	CD127 on CD28+ DN (CD4-CD8-)	GCST90001925	OSA	Inverse variance weighted	17	-0.0445169	0.0147704	0.00257891	0.956459	0.929167	0.984554
MFI	Treg	Blue.670.LP.Treg.trait13	CD127 on granulocyte	GCST90001926	OSA	Inverse variance weighted	25	0.00252969	0.0124085	0.838457	1.00253	0.978445	1.02721
MFI	Treg	Blue.670.LP.Treg.trait2	CD127 on CD8br	GCST90001927	OSA	Inverse variance weighted	20	0.0416162	0.0165518	0.011927	1.04249	1.00922	1.07687
MFI	Treg	Blue.670.LP.Treg.trait3	CD127 on CD28+ CD45RA- CD8br	GCST90001928	OSA	Inverse variance weighted	13	0.0171052	0.0132724	0.197475	1.01725	0.991131	1.04406
MFI	Treg	Blue.670.LP.Treg.trait4	CD127 on CD28+ CD45RA+ CD8br	GCST90001929	OSA	Inverse variance weighted	15	0.000715502	0.0135677	0.957943	1.00072	0.974455	1.02768
MFI	Treg	Blue.670.LP.Treg.trait5	CD127 on CD28- CD8br	GCST90001930	OSA	Inverse variance weighted	16	0.00556212	0.0114915	0.628371	1.00558	0.983182	1.02848
MFI	Treg	Blue.670.LP.Treg.trait6	CD127 on CD4+	GCST90001931	OSA	Inverse variance weighted	8	0.0084455	0.0181359	0.641445	1.00848	0.973263	1.04497
MFI	Treg	Blue.670.LP.Treg.trait7	CD127 on CD45RA+ CD4+	GCST90001932	OSA	Inverse variance weighted	18	-0.00274146	0.0105093	0.7942	0.997262	0.976931	1.01802
MFI	Treg	Blue.780.60.CD25.trait1	CD25 on CD45RA- CD4 not Treg	GCST90001933	OSA	Inverse variance weighted	23	0.00280813	0.00950903	0.767756	1.00281	0.984295	1.02168
MFI	Treg	Blue.780.60.CD25.trait13	CD25 on CD45RA+ CD4 not Treg	GCST90001934	OSA	Inverse variance weighted	18	-0.00311659	0.00759489	0.681547	0.996888	0.982158	1.01184
MFI	Treg	Blue.780.60.CD25.trait10	CD25 on CD39+ CD4 Treg	GCST90001935	OSA	Inverse variance weighted	14	0.0167079	0.0205993	0.417315	1.01685	0.976611	1.05874
MFI	Treg	Blue.780.60.CD25.trait2	CD25 on CD4 Treg	GCST90001936	OSA	Inverse variance weighted	19	0.00248972	0.00570108	0.662321	1.00249	0.991353	1.01376
MFI	Treg	Blue.780.60.CD25.trait3	CD25 on resting Treg	GCST90001937	OSA	Inverse variance weighted	16	-0.00761364	0.0104585	0.466623	0.992415	0.972279	1.01297
MFI	Treg	Blue.780.60.CD25.trait4	CD25 on CD39+ resting Treg	GCST90001938	OSA	Inverse variance weighted	14	-0.0139436	0.0159364	0.381599	0.986153	0.955826	1.01744
MFI	Treg	Blue.780.60.CD25.trait5	CD25 on activated Treg	GCST90001939	OSA	Inverse variance weighted	15	0.00892354	0.0164851	0.588295	1.00896	0.976884	1.0421
MFI	Treg	Blue.780.60.CD25.trait6	CD25 on CD39+ activated Treg	GCST90001940	OSA	Inverse variance weighted	12	0.0130413	0.0137051	0.341316	1.01313	0.986274	1.04071
MFI	Treg	Blue.780.60.CD25.trait7	CD25 on secreting Treg	GCST90001941	OSA	Inverse variance weighted	10	0.0116587	0.00644122	0.0702934	1.01173	0.999034	1.02458
MFI	Treg	Blue.780.60.CD25.trait8	CD25 on CD39+ secreting Treg	GCST90001942	OSA	Inverse variance weighted	11	0.00399387	0.00701478	0.569118	1.004	0.990292	1.0179
MFI	Treg	Blue.780.60.CD25.trait9	CD25 on activated & secreting Treg	GCST90001943	OSA	Inverse variance weighted	17	0.00562291	0.00625059	0.368344	1.00564	0.993394	1.01803
MFI	cDC	Blue.780.60.cDC.trait1	CD123 on plasmacytoid DC	GCST90001944	OSA	Inverse variance weighted	16	0.00154873	0.00598536	0.795826	1.00155	0.989869	1.01337
MFI	cDC	Blue.780.60.cDC.trait2	CD123 on CD62L+ plasmacytoid DC	GCST90001945	OSA	Inverse variance weighted	16	0.0015596	0.00598402	0.79438	1.00156	0.989882	1.01338
MFI	Myeloid cell	Blue.780.60.MDSC.trait1	CD33 on CD14+ monocyte	GCST90001946	OSA	Inverse variance weighted	19	0.00801491	0.00609717	0.188668	1.00805	0.996072	1.02017
MFI	Myeloid cell	Blue.780.60.MDSC.trait10	CD33 on CD33br HLA DR+ CD14dim	GCST90001947	OSA	Inverse variance weighted	24	0.00507567	0.00551641	0.357518	1.00509	0.99428	1.01601
MFI	Myeloid cell	Blue.780.60.MDSC.trait12	CD33 on CD33dim HLA DR+ CD11b+	GCST90001948	OSA	Inverse variance weighted	19	0.00504617	0.00615881	0.412591	1.00506	0.993	1.01726
MFI	Myeloid cell	Blue.780.60.MDSC.trait13	CD33 on CD33dim HLA DR+ CD11b-	GCST90001949	OSA	Inverse variance weighted	17	0.00756208	0.00694819	0.27644	1.00759	0.993962	1.02141
MFI	Myeloid cell	Blue.780.60.MDSC.trait14	CD33 on Gr MDSC	GCST90001950	OSA	Inverse variance weighted	19	0.0113748	0.00635479	0.073462	1.01144	0.99892	1.02412
MFI	Myeloid cell	Blue.780.60.MDSC.trait2	CD33 on CD66b++ myeloid cell	GCST90001951	OSA	Inverse variance weighted	16	0.0111671	0.00673479	0.0972925	1.01123	0.997969	1.02467
MFI	Myeloid cell	Blue.780.60.MDSC.trait3	CD33 on Mo MDSC	GCST90001952	OSA	Inverse variance weighted	19	0.00909609	0.00616738	0.140247	1.00914	0.997012	1.02141
MFI	Myeloid cell	Blue.780.60.MDSC.trait4	CD33 on CD33dim HLA DR-	GCST90001953	OSA	Inverse variance weighted	17	0.00366011	0.00731031	0.616598	1.00367	0.989389	1.01815
MFI	Myeloid cell	Blue.780.60.MDSC.trait6	CD33 on basophil	GCST90001954	OSA	Inverse variance weighted	19	0.00806464	0.00457452	0.0779091	1.0081	0.999099	1.01718
MFI	Myeloid cell	Blue.780.60.MDSC.trait7	CD33 on Im MDSC	GCST90001955	OSA	Inverse variance weighted	20	-0.00123575	0.00916884	0.892788	0.998765	0.980977	1.01688
MFI	Myeloid cell	Blue.780.60.MDSC.trait8	CD33 on CD33br HLA DR+	GCST90001956	OSA	Inverse variance weighted	20	0.00520639	0.00601865	0.387015	1.00522	0.993431	1.01715
MFI	Myeloid cell	Blue.780.60.MDSC.trait9	CD33 on CD33br HLA DR+ CD14-	GCST90001957	OSA	Inverse variance weighted	19	0.00660032	0.00633657	0.297586	1.00662	0.994198	1.0192
MFI	TBNK	Blue.780.60.TBNK.trait1	CD4 on monocyte	GCST90001958	OSA	Inverse variance weighted	12	0.0159262	0.0131857	0.227108	1.01605	0.990131	1.04265
MFI	TBNK	Blue.780.60.TBNK.trait3	CD4 on HLA DR+ CD4+	GCST90001959	OSA	Inverse variance weighted	14	-0.0290697	0.0150199	0.0529394	0.971349	0.94317	1.00037
MFI	Treg	Blue.780.60.Treg.trait4	CD25 on CD4+	GCST90001960	OSA	Inverse variance weighted	14	0.00763217	0.00656324	0.244884	1.00766	0.994782	1.02071
MFI	Treg	Blue.780.60.Treg.trait5	CD25 on CD39+ CD4+	GCST90001961	OSA	Inverse variance weighted	20	-0.00501138	0.00819005	0.540613	0.995001	0.979156	1.0111
MFI	Treg	Blue.780.60.Treg.trait6	CD25 on CD28+ CD4+	GCST90001962	OSA	Inverse variance weighted	3	0.044473	0.0471387	0.34545	1.04548	0.953211	1.14667
Morphological parameter	cDC	FSC.cDC.trait2	FSC-A on myeloid DC	GCST90001963	OSA	Inverse variance weighted	20	0.000321423	0.00685296	0.962591	1.00032	0.986975	1.01385
Morphological parameter	cDC	FSC.cDC.trait3	FSC-A on plasmacytoid DC	GCST90001964	OSA	Inverse variance weighted	24	-0.00603363	0.00624179	0.333719	0.993985	0.981898	1.00622
Morphological parameter	cDC	FSC.cDC.trait4	FSC-A on monocyte	GCST90001965	OSA	Inverse variance weighted	18	-0.00364134	0.00925584	0.694017	0.996365	0.978453	1.01461
Morphological parameter	cDC	FSC.cDC.trait5	FSC-A on granulocyte	GCST90001966	OSA	Inverse variance weighted	18	0.00440373	0.00983902	0.654458	1.00441	0.985229	1.02397
Morphological parameter	TBNK	FSC.TBNK.trait1	FSC-A on CD14+ monocyte	GCST90001967	OSA	Inverse variance weighted	16	-0.00563238	0.00990101	0.569445	0.994383	0.975273	1.01387
Morphological parameter	TBNK	FSC.TBNK.trait10	FSC-A on B cell	GCST90001968	OSA	Inverse variance weighted	18	0.00760658	0.014759	0.606285	1.00764	0.978905	1.03721
Morphological parameter	TBNK	FSC.TBNK.trait11	FSC-A on NK	GCST90001969	OSA	Inverse variance weighted	16	-0.00101922	0.0129303	0.937172	0.998981	0.973982	1.02462
Morphological parameter	TBNK	FSC.TBNK.trait12	FSC-A on HLA DR+ NK	GCST90001970	OSA	Inverse variance weighted	17	0.00593433	0.00707385	0.401519	1.00595	0.992101	1.02
Morphological parameter	TBNK	FSC.TBNK.trait2	FSC-A on lymphocyte	GCST90001971	OSA	Inverse variance weighted	13	-0.00536112	0.00998178	0.591205	0.994653	0.975383	1.0143
Morphological parameter	TBNK	FSC.TBNK.trait3	FSC-A on T cell	GCST90001972	OSA	Inverse variance weighted	20	0.00501371	0.00679668	0.460715	1.00503	0.991727	1.0185
Morphological parameter	TBNK	FSC.TBNK.trait4	FSC-A on CD4+	GCST90001973	OSA	Inverse variance weighted	15	0.0040075	0.00879237	0.648539	1.00402	0.986862	1.02147
Morphological parameter	TBNK	FSC.TBNK.trait5	FSC-A on CD8br	GCST90001974	OSA	Inverse variance weighted	17	0.0117386	0.0138395	0.39633	1.01181	0.984731	1.03963
Morphological parameter	TBNK	FSC.TBNK.trait6	FSC-A on HLA DR+ T cell	GCST90001975	OSA	Inverse variance weighted	16	-0.00606593	0.00526204	0.249004	0.993952	0.983754	1.00426
Morphological parameter	TBNK	FSC.TBNK.trait7	FSC-A on NKT	GCST90001976	OSA	Inverse variance weighted	17	-0.000490623	0.0134343	0.970868	0.999509	0.973535	1.02618
Morphological parameter	TBNK	FSC.TBNK.trait8	FSC-A on HLA DR+ CD4+	GCST90001977	OSA	Inverse variance weighted	16	-0.00588105	0.0103932	0.57149	0.994136	0.97409	1.0146
Morphological parameter	TBNK	FSC.TBNK.trait9	FSC-A on HLA DR+ CD8br	GCST90001978	OSA	Inverse variance weighted	15	-0.0140573	0.00639491	0.0279344	0.986041	0.973759	0.998478
MFI	Monocyte	mono.trait1	CD16 on CD14- CD16+ monocyte	GCST90001979	OSA	Inverse variance weighted	17	0.00307188	0.00703326	0.662282	1.00308	0.989344	1.017
MFI	Monocyte	mono.trait10	CD40 on CD14+ CD16- monocyte	GCST90001980	OSA	Inverse variance weighted	20	0.0126075	0.0113383	0.266165	1.01269	0.99043	1.03544
MFI	Monocyte	mono.trait11	CD40 on CD14+ CD16+ monocyte	GCST90001981	OSA	Inverse variance weighted	19	0.00669798	0.00630011	0.287713	1.00672	0.994366	1.01923
MFI	Monocyte	mono.trait12	CCR2 on CD14- CD16+ monocyte	GCST90001982	OSA	Inverse variance weighted	22	-0.00893411	0.006182	0.148407	0.991106	0.979169	1.00319
MFI	Monocyte	mono.trait14	CD14 on CD14+ CD16+ monocyte	GCST90001983	OSA	Inverse variance weighted	14	-0.0324488	0.0165948	0.0505405	0.968072	0.937091	1.00008
MFI	Monocyte	mono.trait16	HLA DR on CD14- CD16+ monocyte	GCST90001984	OSA	Inverse variance weighted	12	-0.00903844	0.011297	0.423666	0.991002	0.969301	1.01319
MFI	Monocyte	mono.trait17	CD40 on monocytes	GCST90001985	OSA	Inverse variance weighted	25	0.0106423	0.00483818	0.0278325	1.0107	1.00116	1.02033
MFI	Monocyte	mono.trait19	CD14 on CD14+ CD16- monocyte	GCST90001986	OSA	Inverse variance weighted	14	-0.0330527	0.016389	0.0437199	0.967488	0.936903	0.99907
MFI	Monocyte	mono.trait2	CD64 on CD14+ CD16- monocyte	GCST90001987	OSA	Inverse variance weighted	27	0.000676057	0.00375174	0.856997	1.00068	0.993345	1.00806
MFI	Monocyte	mono.trait21	HLA DR on CD14+ CD16- monocyte	GCST90001988	OSA	Inverse variance weighted	19	0.0112503	0.0104831	0.283192	1.01131	0.990746	1.03231
MFI	Monocyte	mono.trait22	CD40 on CD14- CD16+ monocyte	GCST90001989	OSA	Inverse variance weighted	23	-0.00312213	0.00790424	0.692847	0.996883	0.981558	1.01245
MFI	Monocyte	mono.trait24	CD64 on CD14- CD16+ monocyte	GCST90001990	OSA	Inverse variance weighted	18	-0.0114396	0.012412	0.356708	0.988626	0.964865	1.01297
MFI	Monocyte	mono.trait25	HLA DR on CD14+ monocyte	GCST90001991	OSA	Inverse variance weighted	19	0.0100398	0.0111847	0.369376	1.01009	0.988188	1.03248
MFI	Monocyte	mono.trait28	CCR2 on CD14+ CD16+ monocyte	GCST90001992	OSA	Inverse variance weighted	33	0.00200155	0.00585351	0.732396	1.002	0.990573	1.01357
MFI	Monocyte	mono.trait29	PDL-1 on CD14+ CD16- monocyte	GCST90001993	OSA	Inverse variance weighted	12	0.00424224	0.0183128	0.816806	1.00425	0.968845	1.04095
MFI	Monocyte	mono.trait3	CX3CR1 on CD14- CD16-	GCST90001994	OSA	Inverse variance weighted	12	-0.000245748	0.00678078	0.971089	0.999754	0.986555	1.01313
MFI	Monocyte	mono.trait33	CX3CR1 on monocyte	GCST90001995	OSA	Inverse variance weighted	22	0.0135207	0.0131945	0.305491	1.01361	0.987735	1.04017
MFI	Monocyte	mono.trait35	CX3CR1 on CD14+ CD16+ monocyte	GCST90001996	OSA	Inverse variance weighted	29	0.00374501	0.00893834	0.675229	1.00375	0.98632	1.02149
MFI	Monocyte	mono.trait36	CX3CR1 on CD14+ CD16- monocyte	GCST90001997	OSA	Inverse variance weighted	22	0.014125	0.0105314	0.179847	1.01423	0.993505	1.03538
MFI	Monocyte	mono.trait39	PDL-1 on CD14+ CD16+ monocyte	GCST90001998	OSA	Inverse variance weighted	26	0.0166377	0.00978177	0.0889641	1.01678	0.997469	1.03646
MFI	Monocyte	mono.trait4	PDL-1 on CD14- CD16+ monocyte	GCST90001999	OSA	Inverse variance weighted	17	0.00769859	0.0110297	0.485184	1.00773	0.986177	1.02975
MFI	Monocyte	mono.trait41	PDL-1 on CD14- CD16-	GCST90002000	OSA	Inverse variance weighted	20	0.00087357	0.0109876	0.936631	1.00087	0.97955	1.02266
MFI	Monocyte	mono.trait42	CD64 on CD14- CD16-	GCST90002001	OSA	Inverse variance weighted	16	0.0346657	0.0136588	0.0111499	1.03527	1.00793	1.06336
MFI	Monocyte	mono.trait43	PDL-1 on monocyte	GCST90002002	OSA	Inverse variance weighted	12	-0.017003	0.017134	0.321025	0.983141	0.950673	1.01672
MFI	Monocyte	mono.trait44	CCR2 on CD14- CD16-	GCST90002003	OSA	Inverse variance weighted	14	-0.00680826	0.010953	0.534214	0.993215	0.97212	1.01477
MFI	Monocyte	mono.trait46	CCR2 on CD14+ CD16- monocyte	GCST90002004	OSA	Inverse variance weighted	22	0.00595979	0.00519371	0.251174	1.00598	0.995789	1.01627
MFI	Monocyte	mono.trait47	CD16 on CD14+ CD16+ monocyte	GCST90002005	OSA	Inverse variance weighted	21	-0.00871249	0.00970019	0.369091	0.991325	0.972656	1.01035
MFI	Monocyte	mono.trait48	CD64 on monocyte	GCST90002006	OSA	Inverse variance weighted	25	0.00392644	0.00758912	0.604892	1.00393	0.989111	1.01898
MFI	Monocyte	mono.trait50	HLA DR on CD14+ CD16+ monocyte	GCST90002007	OSA	Inverse variance weighted	15	-0.00159022	0.00496227	0.748617	0.998411	0.988748	1.00817
MFI	Monocyte	mono.trait52	CCR2 on monocyte	GCST90002008	OSA	Inverse variance weighted	20	0.0174744	0.00563937	0.00194407	1.01763	1.00644	1.02894
MFI	Monocyte	mono.trait53	HLA DR on CD14- CD16-	GCST90002009	OSA	Inverse variance weighted	21	-0.000186241	0.00172093	0.91382	0.999814	0.996447	1.00319
MFI	Monocyte	mono.trait54	HLA DR on monocyte	GCST90002010	OSA	Inverse variance weighted	14	-0.00303506	0.0123117	0.805282	0.99697	0.9732	1.02132
MFI	Monocyte	mono.trait6	CD64 on CD14+ CD16+ monocyte	GCST90002011	OSA	Inverse variance weighted	8	-0.00630725	0.0244336	0.7963	0.993713	0.947245	1.04246
MFI	Monocyte	mono.trait7	CX3CR1 on CD14- CD16+ monocyte	GCST90002012	OSA	Inverse variance weighted	14	-0.000868216	0.0155874	0.955581	0.999132	0.969069	1.03013
MFI	cDC	Red.660.20.cDC.trait1	CCR2 on myeloid DC	GCST90002013	OSA	Inverse variance weighted	11	0.00208689	0.00711811	0.769384	1.00209	0.988206	1.01617
MFI	cDC	Red.660.20.cDC.trait2	CCR2 on CD62L+ myeloid DC	GCST90002014	OSA	Inverse variance weighted	14	-0.00519653	0.014041	0.71131	0.994817	0.967813	1.02257
MFI	cDC	Red.660.20.cDC.trait3	CCR2 on plasmacytoid DC	GCST90002015	OSA	Inverse variance weighted	17	0.00411289	0.0126036	0.744178	1.00412	0.97962	1.02924
MFI	cDC	Red.660.20.cDC.trait4	CCR2 on CD62L+ plasmacytoid DC	GCST90002016	OSA	Inverse variance weighted	17	0.0046125	0.0128118	0.718832	1.00462	0.97971	1.03017
MFI	cDC	Red.660.20.cDC.trait5	CCR2 on monocyte	GCST90002017	OSA	Inverse variance weighted	23	0.00865564	0.013391	0.518035	1.00869	0.982563	1.03552
MFI	cDC	Red.660.20.cDC.trait6	CCR2 on granulocyte	GCST90002018	OSA	Inverse variance weighted	14	-0.00294206	0.0102115	0.77326	0.997062	0.977305	1.01722
MFI	Myeloid cell	Red.660.20.MDSC.trait2	CD14 on Mo MDSC	GCST90002019	OSA	Inverse variance weighted	23	-0.00368612	0.00799454	0.644742	0.996321	0.980831	1.01206
MFI	Myeloid cell	Red.660.20.MDSC.trait3	CD14 on CD33br HLA DR+ CD14dim	GCST90002020	OSA	Inverse variance weighted	17	0.00630362	0.0119851	0.598918	1.00632	0.98296	1.03024
MFI	Myeloid cell	Red.660.20.MDSC.trait4	CD14 on CD33dim HLA DR+ CD11b+	GCST90002021	OSA	Inverse variance weighted	14	-0.00854664	0.0100847	0.396722	0.99149	0.972084	1.01128
MFI	Maturation stages of T cell	Red.660.20.MT.trait1	CD4 on CD4+	GCST90002022	OSA	Inverse variance weighted	17	-0.00590063	0.0135339	0.662845	0.994117	0.968093	1.02084
MFI	Maturation stages of T cell	Red.660.20.MT.trait2	CD4 on CM CD4 +	GCST90002023	OSA	Inverse variance weighted	13	-0.0310717	0.0138414	0.0247787	0.969406	0.94346	0.996065
MFI	Maturation stages of T cell	Red.660.20.MT.trait3	CD4 on naive CD4+	GCST90002024	OSA	Inverse variance weighted	16	-0.0215928	0.0154765	0.162956	0.978639	0.949398	1.00878
MFI	Maturation stages of T cell	Red.660.20.MT.trait4	CD4 on EM CD4+	GCST90002025	OSA	Inverse variance weighted	17	-0.00909322	0.0113927	0.424774	0.990948	0.969066	1.01332
MFI	Maturation stages of T cell	Red.660.20.MT.trait5	CD4 on TD CD4+	GCST90002026	OSA	Inverse variance weighted	20	0.00672852	0.0117985	0.568484	1.00675	0.983737	1.0303
MFI	Maturation stages of T cell	Red.660.20.MT.trait6	CD4 on CD45RA+ CD4+	GCST90002027	OSA	Inverse variance weighted	21	-0.00569631	0.0115393	0.621558	0.99432	0.972084	1.01706
MFI	TBNK	Red.660.20.TBNK.trait2	CD19 on B cell	GCST90002028	OSA	Inverse variance weighted	17	0.0286161	0.0118858	0.0160581	1.02903	1.00533	1.05328
MFI	Treg	Red.660.20.Treg.trait1	CD39 on CD39+ CD8br	GCST90002029	OSA	Inverse variance weighted	17	0.00810121	0.0124456	0.515091	1.00813	0.98384	1.03303
MFI	Treg	Red.660.20.Treg.trait2	CD39 on CD39+ activated Treg	GCST90002030	OSA	Inverse variance weighted	21	-0.0179581	0.00928156	0.0530135	0.982202	0.964496	1.00023
MFI	Treg	Red.660.20.Treg.trait3	CD39 on CD39+ secreting Treg	GCST90002031	OSA	Inverse variance weighted	22	0.00240552	0.00509907	0.637101	1.00241	0.99244	1.01248
MFI	Treg	Red.660.20.Treg.trait5	CD39 on CD39+ CD4+	GCST90002032	OSA	Inverse variance weighted	17	0.00253458	0.00652748	0.697799	1.00254	0.989793	1.01545
MFI	Treg	Red.660.20.Treg.trait6	CD39 on granulocyte	GCST90002033	OSA	Inverse variance weighted	22	-0.0119287	0.00921653	0.195573	0.988142	0.970452	1.00615
MFI	Treg	Red.660.20.Treg.trait7	CD39 on monocyte	GCST90002034	OSA	Inverse variance weighted	20	-0.0137214	0.00599421	0.0220734	0.986372	0.974852	0.998029
MFI	cDC	Red.780.60.cDC.trait1	CD80 on myeloid DC	GCST90002035	OSA	Inverse variance weighted	25	0.00545529	0.00950306	0.56593	1.00547	0.986916	1.02437
MFI	cDC	Red.780.60.cDC.trait2	CD80 on CD62L+ myeloid DC	GCST90002036	OSA	Inverse variance weighted	25	-0.00790962	0.00608376	0.19356	0.992122	0.980362	1.00402
MFI	cDC	Red.780.60.cDC.trait3	CD80 on plasmacytoid DC	GCST90002037	OSA	Inverse variance weighted	16	-0.00143348	0.010074	0.886847	0.998568	0.979044	1.01848
MFI	cDC	Red.780.60.cDC.trait4	CD80 on CD62L+ plasmacytoid DC	GCST90002038	OSA	Inverse variance weighted	17	-0.00114178	0.00761964	0.880886	0.998859	0.984052	1.01389
MFI	cDC	Red.780.60.cDC.trait5	CD80 on monocyte	GCST90002039	OSA	Inverse variance weighted	18	0.00811397	0.0100156	0.417864	1.00815	0.988549	1.02813
MFI	cDC	Red.780.60.cDC.trait6	CD80 on granulocyte	GCST90002040	OSA	Inverse variance weighted	30	-0.011073	0.0107985	0.305168	0.988988	0.968276	1.01014
MFI	Myeloid cell	Red.780.60.MDSC.trait1	CD45 on lymphocyte	GCST90002041	OSA	Inverse variance weighted	14	0.00229899	0.0133416	0.863188	1.0023	0.976432	1.02886
MFI	Myeloid cell	Red.780.60.MDSC.trait10	CD45 on CD33br HLA DR+ CD14-	GCST90002042	OSA	Inverse variance weighted	17	-0.013353	0.0127318	0.294274	0.986736	0.962417	1.01167
MFI	Myeloid cell	Red.780.60.MDSC.trait11	CD45 on CD33br HLA DR+ CD14dim	GCST90002043	OSA	Inverse variance weighted	15	-0.0208187	0.0128297	0.104654	0.979396	0.955075	1.00434
MFI	Myeloid cell	Red.780.60.MDSC.trait13	CD45 on CD33dim HLA DR+ CD11b-	GCST90002044	OSA	Inverse variance weighted	8	0.0192422	0.0165267	0.244298	1.01943	0.986936	1.05299
MFI	Myeloid cell	Red.780.60.MDSC.trait14	CD45 on CD33- HLA DR-	GCST90002045	OSA	Inverse variance weighted	14	0.000978087	0.0115979	0.932792	1.00098	0.978481	1.02399
MFI	Myeloid cell	Red.780.60.MDSC.trait15	CD45 on CD33- HLA DR+	GCST90002046	OSA	Inverse variance weighted	20	-6.9122e-05	0.00383461	0.985618	0.999931	0.992444	1.00747
MFI	Myeloid cell	Red.780.60.MDSC.trait16	CD45 on Gr MDSC	GCST90002047	OSA	Inverse variance weighted	16	-0.00769461	0.0134398	0.566968	0.992335	0.966536	1.01882
MFI	Myeloid cell	Red.780.60.MDSC.trait3	CD45 on CD66b++ myelod cell	GCST90002048	OSA	Inverse variance weighted	12	-0.00185568	0.0101366	0.854745	0.998146	0.978511	1.01818
MFI	Myeloid cell	Red.780.60.MDSC.trait4	CD45 on Mo MDSC	GCST90002049	OSA	Inverse variance weighted	14	0.00849154	0.0108375	0.433315	1.00853	0.987331	1.03018
MFI	Myeloid cell	Red.780.60.MDSC.trait5	CD45 on CD33dim HLA DR-	GCST90002050	OSA	Inverse variance weighted	14	-0.0172738	0.00940549	0.0662735	0.982874	0.964921	1.00116
MFI	Myeloid cell	Red.780.60.MDSC.trait7	CD45 on basophil	GCST90002051	OSA	Inverse variance weighted	14	-0.0169588	0.0118123	0.151092	0.983184	0.960683	1.00621
MFI	Myeloid cell	Red.780.60.MDSC.trait8	CD45 on Im MDSC	GCST90002052	OSA	Inverse variance weighted	9	0.000176837	0.00709779	0.980123	1.00018	0.986359	1.01419
MFI	Myeloid cell	Red.780.60.MDSC.trait9	CD45 on CD33br HLA DR+	GCST90002053	OSA	Inverse variance weighted	16	0.00498404	0.00729387	0.494405	1.005	0.990731	1.01947
MFI	Maturation stages of T cell	Red.780.60.MT.trait2	CD8 on CM CD8br	GCST90002054	OSA	Inverse variance weighted	10	0.00592325	0.0223854	0.791315	1.00594	0.962759	1.05106
MFI	Maturation stages of T cell	Red.780.60.MT.trait3	CD8 on naive CD8br	GCST90002055	OSA	Inverse variance weighted	13	0.000113544	0.0189787	0.995227	1.00011	0.963594	1.03802
MFI	Maturation stages of T cell	Red.780.60.MT.trait4	CD8 on EM CD8br	GCST90002056	OSA	Inverse variance weighted	20	-0.00449101	0.0121572	0.711821	0.995519	0.972078	1.01953
MFI	Maturation stages of T cell	Red.780.60.MT.trait5	CD8 on TD CD8br	GCST90002057	OSA	Inverse variance weighted	14	0.00171269	0.0123329	0.889551	1.00171	0.977791	1.02622
MFI	TBNK	Red.780.60.TBNK.trait1	CD8 on CD8br	GCST90002058	OSA	Inverse variance weighted	19	0.00357706	0.0115002	0.755768	1.00358	0.981215	1.02646
MFI	TBNK	Red.780.60.TBNK.trait2	CD8 on NKT	GCST90002059	OSA	Inverse variance weighted	14	0.0114247	0.0143197	0.424969	1.01149	0.983496	1.04028
MFI	TBNK	Red.780.60.TBNK.trait3	CD8 on HLA DR+ CD8br	GCST90002060	OSA	Inverse variance weighted	19	0.00433895	0.0104666	0.67847	1.00435	0.983955	1.02516
MFI	Treg	Red.780.60.Treg.trait15	CD4 on CD39+ CD4+	GCST90002061	OSA	Inverse variance weighted	23	0.0123245	0.0110435	0.264424	1.0124	0.990723	1.03455
MFI	Treg	Red.780.60.Treg.trait16	CD4 on CD28+ CD4+	GCST90002062	OSA	Inverse variance weighted	17	-0.0175277	0.0161721	0.278442	0.982625	0.951967	1.01427
MFI	Treg	Red.780.60.Treg.trait2	CD4 on CD4 Treg	GCST90002063	OSA	Inverse variance weighted	20	-0.000206419	0.0100462	0.983607	0.999794	0.9803	1.01968
MFI	Treg	Red.780.60.Treg.trait3	CD4 on resting Treg	GCST90002064	OSA	Inverse variance weighted	9	-0.0307227	0.0175743	0.0804372	0.969744	0.93691	1.00373
MFI	Treg	Red.780.60.Treg.trait4	CD4 on CD39+ resting Treg	GCST90002065	OSA	Inverse variance weighted	13	0.000482491	0.0146718	0.973766	1.00048	0.972122	1.02967
MFI	Treg	Red.780.60.Treg.trait5	CD4 on activated Treg	GCST90002066	OSA	Inverse variance weighted	20	0.00459662	0.00902483	0.610521	1.00461	0.986993	1.02254
MFI	Treg	Red.780.60.Treg.trait6	CD4 on CD39+ activated Treg	GCST90002067	OSA	Inverse variance weighted	19	-0.00300079	0.0144146	0.835091	0.997004	0.96923	1.02557
MFI	Treg	Red.780.60.Treg.trait7	CD4 on secreting Treg	GCST90002068	OSA	Inverse variance weighted	23	-0.0046299	0.0104995	0.65924	0.995381	0.975106	1.01608
MFI	Treg	Red.780.60.Treg.trait8	CD4 on CD39+ secreting Treg	GCST90002069	OSA	Inverse variance weighted	17	0.000885912	0.00699662	0.899241	1.00089	0.987254	1.01471
MFI	Treg	Red.780.60.Treg.trait9	CD4 on activated & secreting Treg	GCST90002070	OSA	Inverse variance weighted	22	0.00166717	0.00848829	0.844291	1.00167	0.985142	1.01847
Morphological parameter	cDC	SSC.cDC.trait2	SSC-A on myeloid DC	GCST90002071	OSA	Inverse variance weighted	16	-0.00498243	0.0059755	0.404388	0.99503	0.983444	1.00675
Morphological parameter	cDC	SSC.cDC.trait3	SSC-A on plasmacytoid DC	GCST90002072	OSA	Inverse variance weighted	22	-0.0290748	0.0143996	0.0434721	0.971344	0.944313	0.999149
Morphological parameter	cDC	SSC.cDC.trait4	SSC-A on monocyte	GCST90002073	OSA	Inverse variance weighted	20	0.000354796	0.013297	0.978713	1.00035	0.97462	1.02677
Morphological parameter	TBNK	SSC.TBNK.trait1	SSC-A on CD14+ monocyte	GCST90002074	OSA	Inverse variance weighted	18	-0.0183003	0.0109677	0.0952051	0.981866	0.960984	1.0032
Morphological parameter	TBNK	SSC.TBNK.trait10	SSC-A on B cell	GCST90002075	OSA	Inverse variance weighted	11	0.0193037	0.01591	0.225012	1.01949	0.98819	1.05178
Morphological parameter	TBNK	SSC.TBNK.trait11	SSC-A on NK	GCST90002076	OSA	Inverse variance weighted	23	0.00593639	0.0128597	0.644349	1.00595	0.980916	1.03163
Morphological parameter	TBNK	SSC.TBNK.trait12	SSC-A on HLA DR+ NK	GCST90002077	OSA	Inverse variance weighted	22	0.00941749	0.00766206	0.219032	1.00946	0.994416	1.02474
Morphological parameter	TBNK	SSC.TBNK.trait13	SSC-A on granulocyte	GCST90002078	OSA	Inverse variance weighted	21	-0.00579018	0.00995859	0.560954	0.994227	0.975009	1.01382
Morphological parameter	TBNK	SSC.TBNK.trait2	SSC-A on lymphocyte	GCST90002079	OSA	Inverse variance weighted	16	0.000359257	0.0184413	0.984457	1.00036	0.964847	1.03718
Morphological parameter	TBNK	SSC.TBNK.trait3	SSC-A on T cell	GCST90002080	OSA	Inverse variance weighted	18	0.00467277	0.0123493	0.705146	1.00468	0.980658	1.0293
Morphological parameter	TBNK	SSC.TBNK.trait4	SSC-A on CD4+	GCST90002081	OSA	Inverse variance weighted	19	0.00146963	0.0148173	0.920993	1.00147	0.972804	1.03098
Morphological parameter	TBNK	SSC.TBNK.trait5	SSC-A on CD8br	GCST90002082	OSA	Inverse variance weighted	14	0.016214	0.00959507	0.0910613	1.01635	0.997411	1.03564
Morphological parameter	TBNK	SSC.TBNK.trait6	SSC-A on HLA DR+ T cell	GCST90002083	OSA	Inverse variance weighted	18	0.0148207	0.0153698	0.334907	1.01493	0.984812	1.04597
Morphological parameter	TBNK	SSC.TBNK.trait7	SSC-A on NKT	GCST90002084	OSA	Inverse variance weighted	19	-0.00771998	0.00679328	0.255783	0.99231	0.979185	1.00561
Morphological parameter	TBNK	SSC.TBNK.trait8	SSC-A on HLA DR+ CD4+	GCST90002085	OSA	Inverse variance weighted	20	-0.000568394	0.0136549	0.966797	0.999432	0.973038	1.02654
Morphological parameter	TBNK	SSC.TBNK.trait9	SSC-A on HLA DR+ CD8br	GCST90002086	OSA	Inverse variance weighted	21	-0.000567128	0.010732	0.957856	0.999433	0.97863	1.02068
MFI	cDC	Violet.450.50.cDC.trait1	CD11c on myeloid DC	GCST90002087	OSA	Inverse variance weighted	30	-0.0183258	0.00978529	0.0610979	0.981841	0.96319	1.00085
MFI	cDC	Violet.450.50.cDC.trait2	CD11c on CD62L+ myeloid DC	GCST90002088	OSA	Inverse variance weighted	22	-0.0135153	0.0100616	0.179189	0.986576	0.96731	1.00622
MFI	cDC	Violet.450.50.cDC.trait3	CD11c on monocyte	GCST90002089	OSA	Inverse variance weighted	15	0.00431923	0.0113708	0.704055	1.00433	0.982193	1.02696
MFI	cDC	Violet.450.50.cDC.trait4	CD11c on granulocyte	GCST90002090	OSA	Inverse variance weighted	19	0.00427414	0.0111903	0.702497	1.00428	0.982496	1.02655
MFI	Myeloid cell	Violet.450.50.MDSC.trait1	CD11b on CD14+ monocyte	GCST90002091	OSA	Inverse variance weighted	19	0.0136517	0.00625938	0.0291837	1.01375	1.00138	1.02626
MFI	Myeloid cell	Violet.450.50.MDSC.trait13	CD11b on Gr MDSC	GCST90002092	OSA	Inverse variance weighted	3	-0.00332234	0.0102457	0.745737	0.996683	0.976868	1.0169
MFI	Myeloid cell	Violet.450.50.MDSC.trait2	CD11b on CD66b++ myeloid cell	GCST90002093	OSA	Inverse variance weighted	15	-0.010696	0.0110407	0.332655	0.989361	0.968181	1.011
MFI	Myeloid cell	Violet.450.50.MDSC.trait3	CD11b on Mo MDSC	GCST90002094	OSA	Inverse variance weighted	15	-0.00573878	0.00755191	0.447308	0.994278	0.979669	1.0091
MFI	Myeloid cell	Violet.450.50.MDSC.trait4	CD11b on CD33dim HLA DR-	GCST90002095	OSA	Inverse variance weighted	21	0.00557641	0.00839563	0.50656	1.00559	0.98918	1.02228
MFI	Myeloid cell	Violet.450.50.MDSC.trait6	CD11b on basophil	GCST90002096	OSA	Inverse variance weighted	19	0.00953622	0.0123499	0.440013	1.00958	0.985438	1.03432
MFI	Myeloid cell	Violet.450.50.MDSC.trait9	CD11b on CD33br HLA DR+ CD14dim	GCST90002097	OSA	Inverse variance weighted	15	0.00626107	0.0102304	0.540532	1.00628	0.986304	1.02666
MFI	Maturation stages of T cell	Violet.450.50.MT.trait1	CD45RA on naive CD4+	GCST90002098	OSA	Inverse variance weighted	29	0.00334744	0.00650713	0.606954	1.00335	0.990638	1.01623
MFI	Maturation stages of T cell	Violet.450.50.MT.trait2	CD4RA on TD CD4+	GCST90002099	OSA	Inverse variance weighted	24	-0.00324215	0.0082745	0.695188	0.996763	0.980728	1.01306
MFI	Maturation stages of T cell	Violet.450.50.MT.trait3	CD45RA on naive CD8br	GCST90002100	OSA	Inverse variance weighted	18	-0.0210978	0.0157318	0.179889	0.979123	0.949393	1.00978
MFI	Maturation stages of T cell	Violet.450.50.MT.trait4	CD45RA on TD CD8br	GCST90002101	OSA	Inverse variance weighted	13	-0.0154195	0.017366	0.374587	0.984699	0.951746	1.01879
MFI	Treg	Violet.450.50.Treg.trait2	CD45RA on resting Treg	GCST90002102	OSA	Inverse variance weighted	21	0.00283775	0.00543375	0.6015	1.00284	0.992218	1.01358
MFI	Treg	Violet.450.50.Treg.trait3	CD45RA on CD39+ resting Treg	GCST90002103	OSA	Inverse variance weighted	7	0.0116291	0.0125953	0.355855	1.0117	0.987027	1.03698
MFI	cDC	Violet.510.50.cDC.trait2	HLA DR on myeloid DC	GCST90002104	OSA	Inverse variance weighted	11	0.00409535	0.00642763	0.524028	1.0041	0.991533	1.01683
MFI	cDC	Violet.510.50.cDC.trait3	HLA DR on plasmacytoid DC	GCST90002105	OSA	Inverse variance weighted	15	0.00794621	0.00864621	0.358074	1.00798	0.99104	1.02521
MFI	cDC	Violet.510.50.cDC.trait4	HLA DR on DC	GCST90002106	OSA	Inverse variance weighted	13	0.0129977	0.00745582	0.0812821	1.01308	0.998386	1.028
MFI	Myeloid cell	Violet.510.50.MDSC.trait1	HLA DR on HSC	GCST90002107	OSA	Inverse variance weighted	5	-0.00218434	0.0113884	0.847896	0.997818	0.975792	1.02034
MFI	Myeloid cell	Violet.510.50.MDSC.trait3	HLA DR on CD33br HLA DR+ CD14-	GCST90002108	OSA	Inverse variance weighted	20	-0.0071003	0.00644731	0.270775	0.992925	0.980456	1.00555
MFI	Myeloid cell	Violet.510.50.MDSC.trait4	HLA DR on CD33br HLA DR+ CD14dim	GCST90002109	OSA	Inverse variance weighted	14	0.00191811	0.0125346	0.878378	1.00192	0.977605	1.02684
MFI	Myeloid cell	Violet.510.50.MDSC.trait5	HLA DR on CD33dim HLA DR+ CD11b+	GCST90002110	OSA	Inverse variance weighted	20	-0.0135567	0.00720675	0.0599563	0.986535	0.972698	1.00057
MFI	Myeloid cell	Violet.510.50.MDSC.trait6	HLA DR on CD33dim HLA DR+ CD11b-	GCST90002111	OSA	Inverse variance weighted	15	-0.00593171	0.00835133	0.477536	0.994086	0.977946	1.01049
MFI	Myeloid cell	Violet.510.50.MDSC.trait7	HLA DR on CD33- HLA DR+	GCST90002112	OSA	Inverse variance weighted	12	0.0044453	0.00745619	0.551049	1.00446	0.989883	1.01924
MFI	TBNK	Violet.510.50.TBNK.trait2	HLA DR on HLA DR+ T cell	GCST90002113	OSA	Inverse variance weighted	15	-0.0213094	0.0148407	0.151038	0.978916	0.950852	1.00781
MFI	TBNK	Violet.510.50.TBNK.trait3	HLA DR on HLA DR+ CD4+	GCST90002114	OSA	Inverse variance weighted	17	0.000637462	0.0135501	0.962477	1.00064	0.974412	1.02757
MFI	TBNK	Violet.510.50.TBNK.trait4	HLA DR on HLA DR+ CD8br	GCST90002115	OSA	Inverse variance weighted	16	-0.00470721	0.0195185	0.809426	0.995304	0.957946	1.03412
MFI	TBNK	Violet.510.50.TBNK.trait5	HLA DR on B cell	GCST90002116	OSA	Inverse variance weighted	19	-0.00901196	0.00738317	0.222234	0.991029	0.976791	1.00547
MFI	TBNK	Violet.510.50.TBNK.trait6	HLA DR on HLA DR+ NK	GCST90002117	OSA	Inverse variance weighted	23	0.00224344	0.00145304	0.122598	1.00225	0.999396	1.0051
MFI	Treg	Violet.510.50.Treg.trait2	CD8 on CD28+ CD45RA- CD8br	GCST90002118	OSA	Inverse variance weighted	12	-0.00395548	0.0171386	0.817475	0.996052	0.963149	1.03008
MFI	Treg	Violet.510.50.Treg.trait3	CD8 on CD28+ CD45RA+ CD8br	GCST90002119	OSA	Inverse variance weighted	20	0.00834634	0.00934948	0.372015	1.00838	0.990071	1.02703
MFI	Treg	Violet.510.50.Treg.trait4	CD8 on CD28- CD8br	GCST90002120	OSA	Inverse variance weighted	17	-0.0138014	0.0195818	0.480929	0.986293	0.949156	1.02488
MFI	Treg	Violet.510.50.Treg.trait5	CD8 on CD39+ CD8br	GCST90002121	OSA	Inverse variance weighted	20	0.0166848	0.0164492	0.310428	1.01682	0.984565	1.05014
