# Supplementary material for: Exploring the Causal Effect of Mitochondrial DNA Copy Number on Obstructive Sleep Apnea
Source: Brain Behav. 2025 Aug 25;15(8):e70720. doi: 10.1002/brb3.70720 (PMC12377404; doi:10.1002/brb3.70720)
Supplement: Supplementary file 2 — Supplementary Table: brb370720‐sup‐0002‐tableS2.xlsx [file BRB3-15-e70720-s002.xlsx]

## Sheet: Sheet1
Trait type	Panel	Statistical trait name	Trait	Catalog	outcome	exposure	method	nsnp	b	se	pval	or	or_lci95	or_uci95
Relative count	B cell	BC_Trait1	IgD+ %B cell	GCST90001391	IgD+ B cell %B cell || id:ebi-a-GCST90001391	OSA	Inverse variance weighted	16	0.0894912	0.158191	0.571587	1.09362	0.802067	1.49115
Absolute count	B cell	BC_Trait10	IgD+ CD38br AC	GCST90001392	IgD+ CD38+ B cell Absolute Count || id:ebi-a-GCST90001392	OSA	Inverse variance weighted	16	-0.17439	0.144861	0.228647	0.839969	0.632347	1.11576
Relative count	B cell	BC_Trait11	IgD+ CD38dim %B cell	GCST90001393	IgD+ CD38dim B cell %B cell || id:ebi-a-GCST90001393	OSA	Inverse variance weighted	16	0.0525231	0.147982	0.722643	1.05393	0.78858	1.40856
Absolute count	B cell	BC_Trait12	IgD+ CD38dim AC	GCST90001394	IgD+ CD38dim B cell Absolute Count || id:ebi-a-GCST90001394	OSA	Inverse variance weighted	16	-0.163127	0.141322	0.248378	0.849483	0.643961	1.1206
Relative count	B cell	BC_Trait13	IgD+ CD38- %B cell	GCST90001395	IgD+ CD38- B cell %B cell || id:ebi-a-GCST90001395	OSA	Inverse variance weighted	16	0.0210235	0.163029	0.897393	1.02125	0.74192	1.40574
Absolute count	B cell	BC_Trait14	IgD+ CD38- AC	GCST90001396	IgD+ CD38- B cell Absolute Count || id:ebi-a-GCST90001396	OSA	Inverse variance weighted	16	-0.146182	0.144565	0.311928	0.864	0.650815	1.14702
Relative count	B cell	BC_Trait17	Unsw mem %B cell	GCST90001397	Unswitched memory B cell %B cell || id:ebi-a-GCST90001397	OSA	Inverse variance weighted	16	0.0105399	0.161129	0.947845	1.0106	0.736922	1.3859
Absolute count	B cell	BC_Trait18	Unsw mem AC	GCST90001398	Unswitched memory B cell Absolute Count || id:ebi-a-GCST90001398	OSA	Inverse variance weighted	16	-0.133569	0.143823	0.353041	0.874967	0.660035	1.15989
Relative count	B cell	BC_Trait19	IgD- CD27- %B cell	GCST90001399	IgD- CD27- B cell %B cell || id:ebi-a-GCST90001399	OSA	Inverse variance weighted	16	-0.111532	0.144919	0.441528	0.894463	0.673295	1.18828
Absolute count	B cell	BC_Trait2	IgD+ AC	GCST90001400	IgD+ B cell Absolute Count || id:ebi-a-GCST90001400	OSA	Inverse variance weighted	16	-0.187946	0.143784	0.191164	0.82866	0.625151	1.09842
Absolute count	B cell	BC_Trait20	IgD- CD27- AC	GCST90001401	IgD- CD27- B cell Absolute Count || id:ebi-a-GCST90001401	OSA	Inverse variance weighted	16	-0.25799	0.144834	0.0748661	0.772603	0.581663	1.02622
Relative count	B cell	BC_Trait21	Sw mem %B cell	GCST90001402	Switched memory B cell %B cell || id:ebi-a-GCST90001402	OSA	Inverse variance weighted	16	-0.0151527	0.17413	0.930656	0.984962	0.70016	1.38561
Absolute count	B cell	BC_Trait22	Sw mem AC	GCST90001403	Switched memory B cell Absolute Count || id:ebi-a-GCST90001403	OSA	Inverse variance weighted	16	-0.175165	0.155679	0.260519	0.839319	0.618601	1.13879
Relative count	B cell	BC_Trait23	PB/PC %B cell	GCST90001404	Plasma Blast-Plasma Cell %B cell || id:ebi-a-GCST90001404	OSA	Inverse variance weighted	16	0.00693343	0.173562	0.968135	1.00696	0.716593	1.41498
Absolute count	B cell	BC_Trait24	PB/PC AC	GCST90001405	Plasma Blast-Plasma Cell Absolute Count || id:ebi-a-GCST90001405	OSA	Inverse variance weighted	16	-0.144098	0.188384	0.444323	0.865803	0.598499	1.25249
Relative count	B cell	BC_Trait25	Memory B cell %B cell	GCST90001406	Memory B cell %B cell || id:ebi-a-GCST90001406	OSA	Inverse variance weighted	16	0.00126276	0.16518	0.9939	1.00126	0.724343	1.38405
Absolute count	B cell	BC_Trait26	Memory B cell AC	GCST90001407	Memory B cell Absolute Count || id:ebi-a-GCST90001407	OSA	Inverse variance weighted	16	-0.166348	0.144803	0.250644	0.846752	0.637525	1.12464
Relative count	B cell	BC_Trait27	Naive-mature B cell %B cell	GCST90001408	Naive-mature B cell %B cell || id:ebi-a-GCST90001408	OSA	Inverse variance weighted	16	0.0190418	0.164514	0.907854	1.01922	0.7383	1.40704
Absolute count	B cell	BC_Trait28	Naive-mature B cell AC	GCST90001409	Naive-mature B cell Absolute Count || id:ebi-a-GCST90001409	OSA	Inverse variance weighted	16	-0.211684	0.144685	0.143449	0.809221	0.609409	1.07455
Relative count	B cell	BC_Trait3	IgD- CD38br %B cell	GCST90001410	IgD- CD38+ B cell %B cell || id:ebi-a-GCST90001410	OSA	Inverse variance weighted	16	-0.0404472	0.139039	0.771123	0.96036	0.731277	1.26121
Relative count	B cell	BC_Trait31	IgD+ CD24+ %B cell	GCST90001411	IgD+ CD24+ B cell %B cell || id:ebi-a-GCST90001411	OSA	Inverse variance weighted	16	-0.0381601	0.184322	0.835987	0.962559	0.670701	1.38142
Absolute count	B cell	BC_Trait32	IgD+ CD24+ AC	GCST90001412	IgD+ CD24+ B cell Absolute Count || id:ebi-a-GCST90001412	OSA	Inverse variance weighted	16	-0.162108	0.14144	0.251746	0.85035	0.644468	1.122
Relative count	B cell	BC_Trait33	IgD- CD24- %B cell	GCST90001413	IgD- CD24- B cell %B cell || id:ebi-a-GCST90001413	OSA	Inverse variance weighted	16	-0.116015	0.144331	0.421506	0.890462	0.671055	1.18161
Absolute count	B cell	BC_Trait34	IgD- CD24- AC	GCST90001414	IgD- CD24- B cell Absolute Count || id:ebi-a-GCST90001414	OSA	Inverse variance weighted	16	-0.270357	0.146305	0.0646169	0.763107	0.57286	1.01654
Relative count	B cell	BC_Trait35	IgD+ CD24- %B cell	GCST90001415	IgD+ CD24- B cell %B cell || id:ebi-a-GCST90001415	OSA	Inverse variance weighted	16	0.0565465	0.163393	0.729285	1.05818	0.768201	1.45761
Absolute count	B cell	BC_Trait36	IgD+ CD24- AC	GCST90001416	IgD+ CD24- B cell Absolute Count || id:ebi-a-GCST90001416	OSA	Inverse variance weighted	16	-0.192933	0.14405	0.180459	0.824537	0.621716	1.09352
Relative count	B cell	BC_Trait37	CD24+ CD27+ %B cell	GCST90001417	CD24+ CD27+ B cell %B cell || id:ebi-a-GCST90001417	OSA	Inverse variance weighted	16	0.104597	0.168104	0.533798	1.11026	0.798607	1.54354
Absolute count	B cell	BC_Trait38	CD24+ CD27+ AC	GCST90001418	CD24+ CD27+ B cell Absolute Count || id:ebi-a-GCST90001418	OSA	Inverse variance weighted	16	-0.0868686	0.14431	0.5472	0.916798	0.690931	1.2165
Relative count	B cell	BC_Trait39	CD20- %B cell	GCST90001419	CD20- B cell %B cell || id:ebi-a-GCST90001419	OSA	Inverse variance weighted	16	-0.106164	0.152799	0.487183	0.899277	0.666543	1.21327
Absolute count	B cell	BC_Trait4	IgD- CD38br AC	GCST90001420	IgD- CD38+ B cell Absolute Count || id:ebi-a-GCST90001420	OSA	Inverse variance weighted	16	-0.214216	0.155771	0.16907	0.807174	0.594802	1.09537
Absolute count	B cell	BC_Trait40	CD20- AC	GCST90001421	CD20- B cell Absolute Count || id:ebi-a-GCST90001421	OSA	Inverse variance weighted	16	-0.25079	0.158449	0.11347	0.778185	0.570439	1.06159
Relative count	B cell	BC_Trait43	CD20- CD38- %B cell	GCST90001422	CD20- CD38- B cell %B cell || id:ebi-a-GCST90001422	OSA	Inverse variance weighted	16	0.0267887	0.139004	0.847179	1.02715	0.782189	1.34883
Absolute count	B cell	BC_Trait44	CD20- CD38- AC	GCST90001423	CD20- CD38- B cell Absolute Count || id:ebi-a-GCST90001423	OSA	Inverse variance weighted	16	-0.0615325	0.139472	0.659082	0.940322	0.715411	1.23594
Relative count	B cell	BC_Trait46	IgD+ %Lymphocyte	GCST90001424	IgD+ B cell %Lymphocyte || id:ebi-a-GCST90001424	OSA	Inverse variance weighted	16	-0.0850936	0.141303	0.547036	0.918426	0.69625	1.2115
Relative count	B cell	BC_Trait47	IgD- CD38br %lymphocyte	GCST90001425	IgD- CD38+ B cell %lymphocyte || id:ebi-a-GCST90001425	OSA	Inverse variance weighted	16	-0.105312	0.170953	0.537878	0.900044	0.643792	1.25829
Relative count	B cell	BC_Trait48	IgD- CD38dim %lymphocyte	GCST90001426	IgD- CD38dim B cell %lymphocyte || id:ebi-a-GCST90001426	OSA	Inverse variance weighted	16	-0.0838109	0.167627	0.617085	0.919605	0.662086	1.27729
Relative count	B cell	BC_Trait49	IgD- CD38- %lymphocyte	GCST90001427	IgD- CD38- B cell %lymphocyte || id:ebi-a-GCST90001427	OSA	Inverse variance weighted	16	-0.129501	0.176323	0.46267	0.878533	0.621827	1.24122
Relative count	B cell	BC_Trait5	IgD- CD38dim %B cell	GCST90001428	IgD- CD38dim B cell %B cell || id:ebi-a-GCST90001428	OSA	Inverse variance weighted	16	-0.026586	0.164457	0.871574	0.973764	0.705448	1.34413
Relative count	B cell	BC_Trait50	IgD+ CD38br %lymphocyte	GCST90001429	IgD+ CD38+ B cell %lymphocyte || id:ebi-a-GCST90001429	OSA	Inverse variance weighted	16	-0.0995224	0.148524	0.50281	0.90527	0.676631	1.21117
Relative count	B cell	BC_Trait51	IgD+ CD38dim %lymphocyte	GCST90001430	IgD+ CD38dim B cell %lymphocyte || id:ebi-a-GCST90001430	OSA	Inverse variance weighted	16	-0.0588491	0.15666	0.707178	0.942849	0.693571	1.28172
Relative count	B cell	BC_Trait52	IgD+ CD38- %lymphocyte	GCST90001431	IgD+ CD38- B cell %lymphocyte || id:ebi-a-GCST90001431	OSA	Inverse variance weighted	16	-0.0382777	0.144547	0.791154	0.962446	0.724996	1.27766
Relative count	B cell	BC_Trait54	Unsw Mem %lymphocyte	GCST90001432	Unswitched memory B cell %lymphocyte || id:ebi-a-GCST90001432	OSA	Inverse variance weighted	16	-0.0264592	0.143348	0.853558	0.973888	0.735341	1.28982
Relative count	B cell	BC_Trait55	IgD- CD27- %lymphocyte	GCST90001433	IgD- CD27- B cell %lymphocyte || id:ebi-a-GCST90001433	OSA	Inverse variance weighted	16	-0.142043	0.145405	0.328632	0.867584	0.652439	1.15367
Relative count	B cell	BC_Trait56	Sw mem %lymphocyte	GCST90001434	Switched memory B cell %lymphocyte || id:ebi-a-GCST90001434	OSA	Inverse variance weighted	16	-0.0839171	0.18201	0.644757	0.919507	0.643614	1.31367
Relative count	B cell	BC_Trait57	PB/PC %lymphocyte	GCST90001435	Plasma Blast-Plasma Cell %lymphocyte || id:ebi-a-GCST90001435	OSA	Inverse variance weighted	16	-0.0461789	0.206056	0.822673	0.954871	0.637597	1.43002
Relative count	B cell	BC_Trait58	Memory B cell %lymphocyte	GCST90001436	Memory B cell %lymphocyte || id:ebi-a-GCST90001436	OSA	Inverse variance weighted	16	-0.05949	0.142792	0.676955	0.942245	0.712225	1.24655
Relative count	B cell	BC_Trait59	Naive-mature B cell %lymphocyte	GCST90001437	Naive-mature B cell %lymphocyte || id:ebi-a-GCST90001437	OSA	Inverse variance weighted	16	-0.0836451	0.15072	0.578916	0.919758	0.684507	1.23586
Absolute count	B cell	BC_Trait6	IgD- CD38dim AC	GCST90001438	IgD- CD38dim B cell Absolute Count || id:ebi-a-GCST90001438	OSA	Inverse variance weighted	16	-0.186096	0.152928	0.223647	0.830194	0.615184	1.12035
Relative count	B cell	BC_Trait61	IgD+ CD24+ %lymphocyte	GCST90001439	IgD+ CD24+ B cell %lymphocyte || id:ebi-a-GCST90001439	OSA	Inverse variance weighted	16	-0.0814345	0.144315	0.572561	0.921793	0.694689	1.22314
Relative count	B cell	BC_Trait62	IgD- CD24- %lymphocyte	GCST90001440	IgD- CD24- B cell %lymphocyte || id:ebi-a-GCST90001440	OSA	Inverse variance weighted	16	-0.166363	0.159931	0.298239	0.846739	0.61889	1.15847
Relative count	B cell	BC_Trait63	IgD+ CD24- %lymphocyte	GCST90001441	IgD+ CD24- B cell %lymphocyte || id:ebi-a-GCST90001441	OSA	Inverse variance weighted	16	-0.0842684	0.142328	0.553804	0.919185	0.695425	1.21494
Relative count	B cell	BC_Trait64	CD24+ CD27+ %lymphocyte	GCST90001442	CD24+ CD27+ B cell %lymphocyte || id:ebi-a-GCST90001442	OSA	Inverse variance weighted	16	0.0455729	0.142328	0.748819	1.04663	0.791845	1.38339
Relative count	B cell	BC_Trait65	CD20- %lymphocyte	GCST90001443	CD20- B cell %lymphocyte || id:ebi-a-GCST90001443	OSA	Inverse variance weighted	16	-0.168238	0.190163	0.376316	0.845152	0.58219	1.22689
Relative count	B cell	BC_Trait67	CD20- CD38- %lymphocyte	GCST90001444	CD20- CD38- B cell %lymphocyte || id:ebi-a-GCST90001444	OSA	Inverse variance weighted	16	0.00271615	0.139124	0.984424	1.00272	0.763405	1.31706
Relative count	B cell	BC_Trait7	IgD- CD38- %B cell	GCST90001445	IgD- CD38- B cell %B cell || id:ebi-a-GCST90001445	OSA	Inverse variance weighted	16	-0.0870296	0.153662	0.571141	0.91665	0.678273	1.2388
Absolute count	B cell	BC_Trait8	IgD- CD38- AC	GCST90001446	IgD- CD38- B cell Absolute Count || id:ebi-a-GCST90001446	OSA	Inverse variance weighted	16	-0.217041	0.1459	0.136855	0.804897	0.604711	1.07135
Relative count	B cell	BC_Trait9	IgD+ CD38br %B cell	GCST90001447	IgD+ CD38+ B cell %B cell || id:ebi-a-GCST90001447	OSA	Inverse variance weighted	16	-0.0469115	0.144674	0.745743	0.954172	0.718585	1.267
Absolute count	cDC	DC_Trait524	CD11c+ monocyte AC	GCST90001448	CD11c+ monocyte Absolute Count || id:ebi-a-GCST90001448	OSA	Inverse variance weighted	17	0.192	0.152212	0.207166	1.21167	0.899123	1.63286
Relative count	cDC	DC_Trait525	CD11c+ monocyte %monocyte	GCST90001449	CD11c+ monocyte %monocyte || id:ebi-a-GCST90001449	OSA	Inverse variance weighted	17	0.39369	0.152361	0.00976814	1.48244	1.09973	1.99834
Absolute count	cDC	DC_Trait526	CD62L- monocyte AC	GCST90001450	CD62L- monocyte Absolute Count || id:ebi-a-GCST90001450	OSA	Inverse variance weighted	17	0.180289	0.156875	0.250452	1.19756	0.88057	1.62867
Relative count	cDC	DC_Trait527	CD62L- monocyte %monocyte	GCST90001451	CD62L- monocyte %monocyte || id:ebi-a-GCST90001451	OSA	Inverse variance weighted	17	0.400799	0.156258	0.0103179	1.49302	1.09915	2.02803
Absolute count	cDC	DC_Trait530	CD11c+ CD62L- monocyte AC	GCST90001452	CD11c+ CD62L- monocyte Absolute Count || id:ebi-a-GCST90001452	OSA	Inverse variance weighted	17	0.215015	0.150206	0.152297	1.23988	0.92368	1.66432
Relative count	cDC	DC_Trait531	CD11c+ CD62L- monocyte %monocyte	GCST90001453	CD11c+ CD62L- monocyte %monocyte || id:ebi-a-GCST90001453	OSA	Inverse variance weighted	17	0.393671	0.154588	0.0108781	1.48241	1.09492	2.00704
Absolute count	cDC	DC_Trait532	CD62L- HLA DR++ monocyte AC	GCST90001454	CD62L- HLA DR++ monocyte Absolute Count || id:ebi-a-GCST90001454	OSA	Inverse variance weighted	17	0.107777	0.150899	0.475084	1.1138	0.828627	1.49711
Relative count	cDC	DC_Trait533	CD62L- HLA DR++ monocyte %monocyte	GCST90001455	CD62L- HLA DR++ monocyte %monocyte || id:ebi-a-GCST90001455	OSA	Inverse variance weighted	17	0.254558	0.158378	0.107994	1.28989	0.945668	1.75941
Absolute count	cDC	DC_Trait534	CD11c+ HLA DR++ monocyte AC	GCST90001456	CD11c+ HLA DR++ monocyte Absolute Count || id:ebi-a-GCST90001456	OSA	Inverse variance weighted	17	0.102047	0.153388	0.505869	1.10743	0.819883	1.49584
Relative count	cDC	DC_Trait535	CD11c+ HLA DR++ monocyte %monocyte	GCST90001457	CD11c+ HLA DR++ monocyte %monocyte || id:ebi-a-GCST90001457	OSA	Inverse variance weighted	17	0.232404	0.154878	0.133468	1.26163	0.931317	1.7091
Absolute count	cDC	f_DC_Trait502	Myeloid DC AC	GCST90001458	Myeloid Dendritic Cell Absolute Count || id:ebi-a-GCST90001458	OSA	Inverse variance weighted	17	-0.106926	0.147807	0.469423	0.898592	0.672584	1.20054
Relative count	cDC	f_DC_Trait503	Myeloid DC %DC	GCST90001459	Myeloid Dendritic Cell %Dendritic Cell || id:ebi-a-GCST90001459	OSA	Inverse variance weighted	17	-0.113074	0.149844	0.450484	0.893085	0.665798	1.19796
Absolute count	cDC	f_DC_Trait504	Plasmacytoid DC AC	GCST90001460	Plasmacytoid Dendritic Cell Absolute Count || id:ebi-a-GCST90001460	OSA	Inverse variance weighted	17	0.00647283	0.13932	0.962944	1.00649	0.765983	1.32252
Absolute count	cDC	f_DC_Trait505	DC AC	GCST90001461	Dendritic Cell Absolute Count || id:ebi-a-GCST90001461	OSA	Inverse variance weighted	17	-0.0585768	0.146757	0.689789	0.943106	0.707357	1.25743
Absolute count	cDC	f_DC_Trait508	CD62L- DC AC	GCST90001462	CD62L- Dendritic Cell Absolute Count || id:ebi-a-GCST90001462	OSA	Inverse variance weighted	17	-0.0891897	0.148319	0.547617	0.914672	0.683933	1.22326
Relative count	cDC	f_DC_Trait509	CD62L- DC %DC	GCST90001463	CD62L- Dendritic Cell %Dendritic Cell || id:ebi-a-GCST90001463	OSA	Inverse variance weighted	17	-0.0711056	0.151946	0.639808	0.931364	0.691481	1.25446
Absolute count	cDC	f_DC_Trait512	CD86+ myeloid DC AC	GCST90001464	CD86+ myeloid Dendritic Cell Absolute Count || id:ebi-a-GCST90001464	OSA	Inverse variance weighted	17	-0.179868	0.152448	0.238056	0.835381	0.619609	1.12629
Relative count	cDC	f_DC_Trait513	CD86+ myeloid DC %DC	GCST90001465	CD86+ myeloid Dendritic Cell %Dendritic Cell || id:ebi-a-GCST90001465	OSA	Inverse variance weighted	17	-0.127898	0.152485	0.401604	0.879943	0.652614	1.18646
Absolute count	cDC	f_DC_Trait514	CD86+ plasmacytoid DC AC	GCST90001466	CD86+ plasmacytoid Dendritic Cell Absolute Count || id:ebi-a-GCST90001466	OSA	Inverse variance weighted	17	-0.0413369	0.144937	0.775486	0.959506	0.722229	1.27474
Relative count	cDC	f_DC_Trait515	CD86+ plasmacytoid DC %DC	GCST90001467	CD86+ plasmacytoid Dendritic Cell %Dendritic Cell || id:ebi-a-GCST90001467	OSA	Inverse variance weighted	17	-0.0368909	0.144501	0.798492	0.963781	0.726068	1.27932
Absolute count	cDC	f_DC_Trait516	CD62L- myeloid DC AC	GCST90001468	CD62L- myeloid Dendritic Cell Absolute Count || id:ebi-a-GCST90001468	OSA	Inverse variance weighted	17	-0.0621648	0.15256	0.683656	0.939728	0.696852	1.26725
Relative count	cDC	f_DC_Trait517	CD62L- myeloid DC %DC	GCST90001469	CD62L- myeloid Dendritic Cell %Dendritic Cell || id:ebi-a-GCST90001469	OSA	Inverse variance weighted	17	0.0116429	0.150191	0.938209	1.01171	0.753722	1.35801
Absolute count	cDC	f_DC_Trait518	CD62L- plasmacytoid DC AC	GCST90001470	CD62L- plasmacytoid Dendritic Cell Absolute Count || id:ebi-a-GCST90001470	OSA	Inverse variance weighted	17	-0.00053308	0.156839	0.997288	0.999467	0.734961	1.35917
Relative count	cDC	f_DC_Trait519	CD62L- plasmacytoid DC %DC	GCST90001471	CD62L- plasmacytoid Dendritic Cell %Dendritic Cell || id:ebi-a-GCST90001471	OSA	Inverse variance weighted	17	0.0425832	0.15249	0.78005	1.0435	0.773912	1.407
Absolute count	cDC	f_DC_Trait520	CD62L- CD86+ myeloid DC AC	GCST90001472	CD62L- CD86+ myeloid Dendritic Cell Absolute Count || id:ebi-a-GCST90001472	OSA	Inverse variance weighted	17	-0.0882266	0.152798	0.563664	0.915553	0.678609	1.23523
Relative count	cDC	f_DC_Trait521	CD62L- CD86+ myeloid DC %DC	GCST90001473	CD62L- CD86+ myeloid Dendritic Cell %Dendritic Cell || id:ebi-a-GCST90001473	OSA	Inverse variance weighted	16	-0.0809073	0.157376	0.60718	0.922279	0.677488	1.25552
Relative count	cDC	f_DC_Trait522	Plasmacytoid DC %DC	GCST90001474	Plasmacytoid Dendritic Cell %Dendritic Cell || id:ebi-a-GCST90001474	OSA	Inverse variance weighted	17	0.10891	0.14624	0.456431	1.11506	0.837177	1.48519
Relative count	TBNK	f_MONO_Trait503	HLA DR++ monocyte %monocyte	GCST90001475	HLA DR++ monocyte %monocyte || id:ebi-a-GCST90001475	OSA	Inverse variance weighted	17	0.108003	0.170835	0.527251	1.11405	0.797053	1.55712
Relative count	TBNK	f_MONO_Trait504	HLA DR++ monocyte %leukocyte	GCST90001476	HLA DR++ monocyte %leukocyte || id:ebi-a-GCST90001476	OSA	Inverse variance weighted	17	0.0830428	0.155014	0.592157	1.08659	0.80189	1.47236
Absolute count	TBNK	f_MONO_Trait505	HLA DR++ monocyte AC	GCST90001477	HLA DR++ monocyte Absolute Count || id:ebi-a-GCST90001477	OSA	Inverse variance weighted	17	0.0435688	0.143286	0.761076	1.04453	0.788776	1.38321
Relative count	Treg	f_Treg_Trait501	CD4 Treg %CD4	GCST90001478	CD4 regulatory T cell %CD4+ T cell || id:ebi-a-GCST90001478	OSA	Inverse variance weighted	17	-0.241056	0.153985	0.117477	0.785798	0.581081	1.06264
Relative count	Treg	f_Treg_Trait502	CD4 Treg %T cell	GCST90001479	CD4 regulatory T cell %T cell || id:ebi-a-GCST90001479	OSA	Inverse variance weighted	17	-0.295593	0.151439	0.0509508	0.74409	0.552991	1.00123
Absolute count	Treg	f_Treg_Trait503	Resting Treg AC	GCST90001480	Resting CD4 regulatory T cell Absolute Count || id:ebi-a-GCST90001480	OSA	Inverse variance weighted	17	-0.350753	0.160622	0.0289828	0.704158	0.51398	0.964704
Relative count	Treg	f_Treg_Trait504	Resting Treg % CD4 Treg	GCST90001481	Resting CD4 regulatory T cell %CD4 regulatory T cell || id:ebi-a-GCST90001481	OSA	Inverse variance weighted	17	-0.245017	0.153995	0.111595	0.782692	0.578772	1.05846
Relative count	Treg	f_Treg_Trait505	Resting Treg %CD4	GCST90001482	Resting CD4 regulatory T cell %CD4+ T cell || id:ebi-a-GCST90001482	OSA	Inverse variance weighted	17	-0.30249	0.156782	0.0536854	0.738976	0.543469	1.00481
Absolute count	Treg	f_Treg_Trait506	CD39+ resting Treg AC	GCST90001483	CD39+ resting CD4 regulatory T cell Absolute Count || id:ebi-a-GCST90001483	OSA	Inverse variance weighted	17	-0.186594	0.149216	0.211119	0.82978	0.619367	1.11168
Relative count	Treg	f_Treg_Trait507	CD39+ resting Treg %resting Treg	GCST90001484	CD39+ resting CD4 regulatory T cell %resting CD4 regulatory T cell || id:ebi-a-GCST90001484	OSA	Inverse variance weighted	17	0.0107978	0.15165	0.943237	1.01086	0.750935	1.36074
Relative count	Treg	f_Treg_Trait508	CD39+ resting Treg % CD4 Treg	GCST90001485	CD39+ resting CD4 regulatory T cell %CD4 regulatory T cell || id:ebi-a-GCST90001485	OSA	Inverse variance weighted	17	-0.0802859	0.144788	0.579231	0.922852	0.694843	1.22568
Absolute count	Treg	f_Treg_Trait509	Activated Treg AC	GCST90001486	Activated CD4 regulatory T cell Absolute Count || id:ebi-a-GCST90001486	OSA	Inverse variance weighted	17	-0.170307	0.147844	0.249347	0.843406	0.631232	1.1269
Relative count	Treg	f_Treg_Trait510	Activated Treg %CD4 Treg	GCST90001487	Activated CD4 regulatory T cell %CD4 regulatory T cell || id:ebi-a-GCST90001487	OSA	Inverse variance weighted	17	0.11012	0.157566	0.484627	1.11641	0.819788	1.52036
Relative count	Treg	f_Treg_Trait511	Activated Treg %CD4	GCST90001488	Activated CD4 regulatory T cell %CD4+ T cell || id:ebi-a-GCST90001488	OSA	Inverse variance weighted	17	-0.0670179	0.156658	0.668799	0.935178	0.68793	1.27129
Absolute count	Treg	f_Treg_Trait512	CD39+ activated Treg AC	GCST90001489	CD39+ activated CD4 regulatory T cell Absolute Count || id:ebi-a-GCST90001489	OSA	Inverse variance weighted	17	-0.155649	0.150349	0.300554	0.85586	0.637416	1.14917
Relative count	Treg	f_Treg_Trait513	CD39+ activated Treg %activated Treg	GCST90001490	CD39+ activated CD4 regulatory T cell %activated CD4 regulatory T cell || id:ebi-a-GCST90001490	OSA	Inverse variance weighted	5	0.225595	0.283228	0.425734	1.25307	0.71926	2.18305
Relative count	Treg	f_Treg_Trait514	CD39+ activated Treg %CD4 Treg	GCST90001491	CD39+ activated CD4 regulatory T cell %CD4 regulatory T cell || id:ebi-a-GCST90001491	OSA	Inverse variance weighted	17	0.0730564	0.17997	0.684789	1.07579	0.756022	1.53081
Absolute count	Treg	f_Treg_Trait515	Secreting Treg AC	GCST90001492	Secreting CD4 regulatory T cell Absolute Count || id:ebi-a-GCST90001492	OSA	Inverse variance weighted	17	-0.252648	0.15132	0.0949942	0.776741	0.577391	1.04492
Relative count	Treg	f_Treg_Trait516	Secreting Treg % CD4 Treg	GCST90001493	Secreting CD4 regulatory T cell %CD4 regulatory T cell || id:ebi-a-GCST90001493	OSA	Inverse variance weighted	17	0.194073	0.139688	0.164732	1.21418	0.923379	1.59658
Relative count	Treg	f_Treg_Trait517	Secreting Treg %CD4	GCST90001494	Secreting CD4 regulatory T cell %CD4+ T cell || id:ebi-a-GCST90001494	OSA	Inverse variance weighted	14	-0.0661919	0.170719	0.698221	0.935951	0.669783	1.30789
Absolute count	Treg	f_Treg_Trait518	CD39+ secreting Treg AC	GCST90001495	CD39+ secreting CD4 regulatory T cell Absolute Count || id:ebi-a-GCST90001495	OSA	Inverse variance weighted	17	-0.209928	0.152261	0.167977	0.810643	0.601481	1.09254
Relative count	Treg	f_Treg_Trait519	CD39+ secreting Treg %secreting Treg	GCST90001496	CD39+ secreting CD4 regulatory T cell %secreting CD4 regulatory T cell || id:ebi-a-GCST90001496	OSA	Inverse variance weighted	17	-0.0345833	0.181615	0.848979	0.966008	0.676685	1.37903
Relative count	Treg	f_Treg_Trait520	CD39+ secreting Treg %CD4 Treg	GCST90001497	CD39+ secreting CD4 regulatory T cell %CD4 regulatory T cell || id:ebi-a-GCST90001497	OSA	Inverse variance weighted	17	-0.00504632	0.183261	0.978032	0.994966	0.694726	1.42496
Absolute count	Treg	f_Treg_Trait521	Activated & resting Treg AC	GCST90001498	Activated & resting CD4 regulatory T cell Absolute Count || id:ebi-a-GCST90001498	OSA	Inverse variance weighted	17	-0.335645	0.149739	0.0249918	0.714877	0.533053	0.95872
Relative count	Treg	f_Treg_Trait522	Activated & resting Treg % CD4 Treg	GCST90001499	Activated & resting CD4 regulatory T cell %CD4 regulatory T cell || id:ebi-a-GCST90001499	OSA	Inverse variance weighted	17	-0.185351	0.140416	0.186831	0.830813	0.630927	1.09403
Relative count	Treg	f_Treg_Trait523	Activated & resting Treg %CD4+	GCST90001500	Activated & resting CD4 regulatory T cell %CD4+ T cell || id:ebi-a-GCST90001500	OSA	Inverse variance weighted	17	-0.290015	0.143388	0.0431158	0.748252	0.564928	0.991066
Absolute count	Treg	f_Treg_Trait527	Activated & secreting Treg AC	GCST90001501	Activated & secreting CD4 regulatory T cell Absolute Count || id:ebi-a-GCST90001501	OSA	Inverse variance weighted	17	-0.253992	0.151252	0.0930996	0.775698	0.576693	1.04338
Relative count	Treg	f_Treg_Trait528	Activated & secreting Treg %CD4 Treg	GCST90001502	Activated & secreting CD4 regulatory T cell %CD4 regulatory T cell || id:ebi-a-GCST90001502	OSA	Inverse variance weighted	17	0.246211	0.146497	0.0928296	1.27917	0.959903	1.70462
Relative count	Treg	f_Treg_Trait529	Activated & secreting Treg %CD4+	GCST90001503	Activated & secreting CD4 regulatory T cell %CD4+ T cell || id:ebi-a-GCST90001503	OSA	Inverse variance weighted	17	-0.113801	0.152527	0.455603	0.892435	0.661825	1.2034
Absolute count	Treg	f_Treg_Trait533	CD25hi AC	GCST90001504	CD25++ CD4+ T cell Absolute Count || id:ebi-a-GCST90001504	OSA	Inverse variance weighted	17	-0.345395	0.149968	0.0212714	0.707941	0.527645	0.949843
Relative count	Treg	f_Treg_Trait534	CD25hi %CD4+	GCST90001505	CD25++ CD4+ T cell %CD4+ T cell || id:ebi-a-GCST90001505	OSA	Inverse variance weighted	17	-0.253182	0.147247	0.0855348	0.776326	0.581708	1.03606
Relative count	Treg	f_Treg_Trait535	CD25hi %T cell	GCST90001506	CD25++ CD4+ T cell %T cell || id:ebi-a-GCST90001506	OSA	Inverse variance weighted	17	-0.291479	0.148029	0.0489451	0.747157	0.558994	0.998658
Absolute count	Treg	f_Treg_Trait536	CD25hi CD45RA+ CD4 not Treg AC	GCST90001507	CD25++ CD45RA+ CD4 not regulatory T cell Absolute Count || id:ebi-a-GCST90001507	OSA	Inverse variance weighted	17	-0.341902	0.181832	0.0600642	0.710418	0.497434	1.01459
Relative count	Treg	f_Treg_Trait537	CD25hi CD45RA+ CD4 not Treg %CD4+	GCST90001508	CD25++ CD45RA+ CD4 not regulatory T cell %CD4+ T cell || id:ebi-a-GCST90001508	OSA	Inverse variance weighted	17	-0.305406	0.174146	0.0794762	0.736824	0.523754	1.03657
Relative count	Treg	f_Treg_Trait538	CD25hi CD45RA+ CD4 not Treg %T cell	GCST90001509	CD25++ CD45RA+ CD4 not regulatory T cell %T cell || id:ebi-a-GCST90001509	OSA	Inverse variance weighted	17	-0.324767	0.16943	0.0552606	0.722695	0.518482	1.00734
Absolute count	Treg	f_Treg_Trait539	CD25hi CD45RA- CD4 not Treg AC	GCST90001510	CD25++ CD45RA- CD4 not regulatory T cell Absolute Count || id:ebi-a-GCST90001510	OSA	Inverse variance weighted	17	-0.292807	0.150849	0.0522508	0.746166	0.555175	1.00286
Relative count	Treg	f_Treg_Trait540	CD25hi CD45RA- CD4 not Treg %CD4+	GCST90001511	CD25++ CD45RA- CD4 not regulatory T cell %CD4+ T cell || id:ebi-a-GCST90001511	OSA	Inverse variance weighted	17	-0.179411	0.147795	0.224781	0.835763	0.625572	1.11658
Relative count	Treg	f_Treg_Trait541	CD25hi CD45RA- CD4 not Treg %T cell	GCST90001512	CD25++ CD45RA- CD4 not regulatory T cell %T cell || id:ebi-a-GCST90001512	OSA	Inverse variance weighted	17	-0.224475	0.147723	0.128619	0.798936	0.598092	1.06722
Absolute count	Treg	f_Treg_Trait542	CD4 Treg AC	GCST90001513	CD4 regulatory T cell Absolute Count || id:ebi-a-GCST90001513	OSA	Inverse variance weighted	17	-0.312149	0.146743	0.0334048	0.731872	0.54894	0.975765
Absolute count	Myeloid cell	MDSC_Trait1	HSC AC	GCST90001514	Hematopoietic Stem Cell Absolute Count || id:ebi-a-GCST90001514	OSA	Inverse variance weighted	16	-0.000682955	0.186571	0.997079	0.999317	0.693252	1.44051
Absolute count	Myeloid cell	MDSC_Trait10	Im MDSC AC	GCST90001515	Immature Myeloid-Derived Suppressor Cells Absolute Count || id:ebi-a-GCST90001515	OSA	Inverse variance weighted	16	-0.0199353	0.201764	0.921293	0.980262	0.660081	1.45575
Relative count	Myeloid cell	MDSC_Trait11	Im MDSC %CD33dim HLA DR- CD66b-	GCST90001516	Immature Myeloid-Derived Suppressor Cells %CD33dim HLA DR- CD66b- || id:ebi-a-GCST90001516	OSA	Inverse variance weighted	16	0.121238	0.205346	0.554916	1.12889	0.754847	1.68829
Absolute count	Myeloid cell	MDSC_Trait12	CD33br HLA DR+ AC	GCST90001517	CD33+ HLA DR+ Absolute Count || id:ebi-a-GCST90001517	OSA	Inverse variance weighted	16	-0.161538	0.190649	0.396824	0.850834	0.585546	1.23631
Absolute count	Myeloid cell	MDSC_Trait13	CD33br HLA DR+ CD14- AC	GCST90001518	CD33+ HLA DR+ CD14- Absolute Count || id:ebi-a-GCST90001518	OSA	Inverse variance weighted	16	-0.158938	0.193151	0.410581	0.853049	0.584199	1.24563
Relative count	Myeloid cell	MDSC_Trait14	CD33br HLA DR+ CD14- %CD33br HLA DR+	GCST90001519	CD33+ HLA DR+ CD14- %CD33+ HLA DR+ || id:ebi-a-GCST90001519	OSA	Inverse variance weighted	16	0.0253785	0.193909	0.895872	1.0257	0.701395	1.49996
Absolute count	Myeloid cell	MDSC_Trait15	CD33br HLA DR+ CD14dim AC	GCST90001520	CD33+ HLA DR+ CD14dim Absolute Count || id:ebi-a-GCST90001520	OSA	Inverse variance weighted	16	-0.212205	0.210735	0.313947	0.808799	0.53513	1.22242
Relative count	Myeloid cell	MDSC_Trait16	CD33br HLA DR+ CD14dim %CD33br HLA DR+	GCST90001521	CD33+ HLA DR+ CD14dim %CD33+ HLA DR+ || id:ebi-a-GCST90001521	OSA	Inverse variance weighted	16	-0.144859	0.249801	0.561983	0.865144	0.530217	1.41164
Absolute count	Myeloid cell	MDSC_Trait22	CD33- HLA DR- AC	GCST90001522	CD33- HLA DR- Absolute Count || id:ebi-a-GCST90001522	OSA	Inverse variance weighted	16	0.194856	0.194534	0.31651	1.21514	0.829916	1.77916
Absolute count	Myeloid cell	MDSC_Trait23	CD33- HLA DR+ AC	GCST90001523	CD33- HLA DR+ Absolute Count || id:ebi-a-GCST90001523	OSA	Inverse variance weighted	16	0.135152	0.194576	0.487307	1.14471	0.781752	1.67619
Absolute count	Myeloid cell	MDSC_Trait24	Gr MDSC AC	GCST90001524	Granulocytic Myeloid-Derived Suppressor Cells Absolute Count || id:ebi-a-GCST90001524	OSA	Inverse variance weighted	16	0.0653148	0.182651	0.720648	1.0675	0.746259	1.52701
Absolute count	Myeloid cell	MDSC_Trait25	CD33dim HLA DR+ CD11b+ AC	GCST90001525	CD33dim HLA DR+ CD11b+ Absolute Count || id:ebi-a-GCST90001525	OSA	Inverse variance weighted	16	0.196361	0.189597	0.300353	1.21697	0.839248	1.76468
Relative count	Myeloid cell	MDSC_Trait26	CD33dim HLA DR+ CD11b+ %CD33dim HLA DR+	GCST90001526	CD33dim HLA DR+ CD11b+ %CD33dim HLA DR+ || id:ebi-a-GCST90001526	OSA	Inverse variance weighted	16	-0.0986088	0.213904	0.644801	0.906097	0.595794	1.37801
Absolute count	Myeloid cell	MDSC_Trait27	CD33dim HLA DR+ CD11b- AC	GCST90001527	CD33dim HLA DR+ CD11b- Absolute Count || id:ebi-a-GCST90001527	OSA	Inverse variance weighted	16	0.264331	0.191894	0.168364	1.30256	0.894239	1.89732
Relative count	Myeloid cell	MDSC_Trait28	CD33dim HLA DR+ CD11b- %CD33dim HLA DR+	GCST90001528	CD33dim HLA DR+ CD11b- %CD33dim HLA DR+ || id:ebi-a-GCST90001528	OSA	Inverse variance weighted	16	0.125527	0.20817	0.546507	1.13375	0.753907	1.70496
Absolute count	Myeloid cell	MDSC_Trait3	CD66b++ myeloid cell AC	GCST90001529	CD66b++ myeloid cell Absolute Count || id:ebi-a-GCST90001529	OSA	Inverse variance weighted	16	-0.00213735	0.221473	0.9923	0.997865	0.646473	1.54026
Absolute count	Myeloid cell	MDSC_Trait4	Mo MDSC AC	GCST90001530	Monocytic Myeloid-Derived Suppressor Cells Absolute Count || id:ebi-a-GCST90001530	OSA	Inverse variance weighted	16	-0.309719	0.218449	0.156247	0.733653	0.478127	1.12574
Absolute count	Myeloid cell	MDSC_Trait5	CD33dim HLA DR- AC	GCST90001531	CD33dim HLA DR- Absolute Count || id:ebi-a-GCST90001531	OSA	Inverse variance weighted	16	-0.303586	0.235264	0.19691	0.738166	0.465472	1.17062
Absolute count	Myeloid cell	MDSC_Trait8	Basophil AC	GCST90001532	Basophil Absolute Count || id:ebi-a-GCST90001532	OSA	Inverse variance weighted	16	-0.31773	0.235746	0.177735	0.727799	0.458501	1.15527
Relative count	Myeloid cell	MDSC_Trait9	Basophil %CD33dim HLA DR- CD66b-	GCST90001533	Basophil %CD33dim HLA DR- CD66b- || id:ebi-a-GCST90001533	OSA	Inverse variance weighted	16	-0.188604	0.201785	0.349955	0.828114	0.557606	1.22985
Absolute count	Maturation stages of T cell	MT_ry_Trait514	CD45RA- CD4+ AC	GCST90001534	CD45RA- CD4+ T cell Absolute Count || id:ebi-a-GCST90001534	OSA	Inverse variance weighted	17	-0.0998555	0.152376	0.512259	0.904968	0.671318	1.21994
Relative count	Maturation stages of T cell	MT_ry_Trait515	CD45RA- CD4+ %CD4+	GCST90001535	CD45RA- CD4+ T cell %CD4+ T cell || id:ebi-a-GCST90001535	OSA	Inverse variance weighted	17	0.0868596	0.138308	0.529992	1.09074	0.83175	1.43038
Relative count	Maturation stages of T cell	MT_ry_Trait516	CD45RA- CD4+ %T cell	GCST90001536	CD45RA- CD4+ T cell %T cell || id:ebi-a-GCST90001536	OSA	Inverse variance weighted	17	-0.0544181	0.147448	0.712078	0.947036	0.709343	1.26438
Absolute count	Maturation stages of T cell	MT_Trait503	CM CD4+ AC	GCST90001537	Central Memory CD4+ T cell Absolute Count || id:ebi-a-GCST90001537	OSA	Inverse variance weighted	17	-0.218359	0.147202	0.13797	0.803837	0.602375	1.07268
Relative count	Maturation stages of T cell	MT_Trait504	CM CD4+ %CD4+	GCST90001538	Central Memory CD4+ T cell %CD4+ T cell || id:ebi-a-GCST90001538	OSA	Inverse variance weighted	17	-0.180668	0.17715	0.307796	0.834712	0.589852	1.18122
Relative count	Maturation stages of T cell	MT_Trait505	CM CD4+ %T cell	GCST90001539	Central Memory CD4+ T cell %T cell || id:ebi-a-GCST90001539	OSA	Inverse variance weighted	17	-0.220353	0.177934	0.215569	0.802236	0.566032	1.13701
Absolute count	Maturation stages of T cell	MT_Trait506	Naive CD4+ AC	GCST90001540	Naive CD4+ T cell Absolute Count || id:ebi-a-GCST90001540	OSA	Inverse variance weighted	17	-0.16324	0.138572	0.23879	0.849387	0.647367	1.11445
Relative count	Maturation stages of T cell	MT_Trait507	Naive CD4+ %CD4+	GCST90001541	Naive CD4+ T cell %CD4+ T cell || id:ebi-a-GCST90001541	OSA	Inverse variance weighted	17	-0.13917	0.135178	0.30323	0.87008	0.667564	1.13403
Absolute count	Maturation stages of T cell	MT_Trait508	EM CD4+ AC	GCST90001542	Effector Memory CD4+ T cell Absolute Count || id:ebi-a-GCST90001542	OSA	Inverse variance weighted	17	0.0103663	0.154657	0.94656	1.01042	0.7462	1.3682
Relative count	Maturation stages of T cell	MT_Trait509	EM CD4+ %CD4+	GCST90001543	Effector Memory CD4+ T cell %CD4+ T cell || id:ebi-a-GCST90001543	OSA	Inverse variance weighted	17	0.172554	0.140194	0.218388	1.18834	0.902826	1.56414
Relative count	Maturation stages of T cell	MT_Trait510	EM CD4+ %T cell	GCST90001544	Effector Memory CD4+ T cell %T cell || id:ebi-a-GCST90001544	OSA	Inverse variance weighted	17	0.0798516	0.150174	0.594916	1.08313	0.806953	1.45382
Absolute count	Maturation stages of T cell	MT_Trait511	TD CD4+ AC	GCST90001545	Terminally Differentiated CD4+ T cell Absolute Count || id:ebi-a-GCST90001545	OSA	Inverse variance weighted	17	0.0711579	0.189941	0.707934	1.07375	0.739985	1.55806
Relative count	Maturation stages of T cell	MT_Trait512	TD CD4+ %CD4+	GCST90001546	Terminally Differentiated CD4+ T cell %CD4+ T cell || id:ebi-a-GCST90001546	OSA	Inverse variance weighted	17	0.141791	0.178288	0.426442	1.15234	0.812489	1.63433
Relative count	Maturation stages of T cell	MT_Trait513	TD CD4+ %T cell	GCST90001547	Terminally Differentiated CD4+ T cell %T cell || id:ebi-a-GCST90001547	OSA	Inverse variance weighted	17	0.112233	0.167808	0.503613	1.11877	0.805195	1.55447
Absolute count	Maturation stages of T cell	MT_Trait522	CM CD8br AC	GCST90001548	Central Memory CD8+ T cell Absolute Count || id:ebi-a-GCST90001548	OSA	Inverse variance weighted	17	-0.152562	0.13751	0.267234	0.858506	0.65568	1.12407
Relative count	Maturation stages of T cell	MT_Trait523	CM CD8br %CD8br	GCST90001549	Central Memory CD8+ T cell %CD8+ T cell || id:ebi-a-GCST90001549	OSA	Inverse variance weighted	17	-0.193167	0.144157	0.180252	0.824344	0.621441	1.0935
Relative count	Maturation stages of T cell	MT_Trait524	CM CD8br %T cell	GCST90001550	Central Memory CD8+ T cell %T cell || id:ebi-a-GCST90001550	OSA	Inverse variance weighted	17	-0.144508	0.145991	0.32225	0.865448	0.650086	1.15215
Absolute count	Maturation stages of T cell	MT_Trait525	Naive CD8br AC	GCST90001551	Naive CD8+ T cell Absolute Count || id:ebi-a-GCST90001551	OSA	Inverse variance weighted	17	0.054909	0.0990301	0.579259	1.05644	0.870063	1.28275
Relative count	Maturation stages of T cell	MT_Trait526	Naive CD8br %CD8br	GCST90001552	Naive CD8+ T cell %CD8+ T cell || id:ebi-a-GCST90001552	OSA	Inverse variance weighted	17	0.0854635	0.10877	0.432027	1.08922	0.880095	1.34804
Relative count	Maturation stages of T cell	MT_Trait527	Naive CD8br %T cell	GCST90001553	Naive CD8+ T cell %T cell || id:ebi-a-GCST90001553	OSA	Inverse variance weighted	17	0.115265	0.0990299	0.244449	1.12217	0.924193	1.36256
Absolute count	Maturation stages of T cell	MT_Trait528	EM CD8br AC	GCST90001554	Effector Memory CD8+ T cell Absolute Count || id:ebi-a-GCST90001554	OSA	Inverse variance weighted	17	0.00122034	0.15103	0.993553	1.00122	0.744682	1.34614
Relative count	Maturation stages of T cell	MT_Trait529	EM CD8br %CD8br	GCST90001555	Effector Memory CD8+ T cell %CD8+ T cell || id:ebi-a-GCST90001555	OSA	Inverse variance weighted	17	0.011059	0.124679	0.929321	1.01112	0.791906	1.29102
Relative count	Maturation stages of T cell	MT_Trait530	EM CD8br %T cell	GCST90001556	Effector Memory CD8+ T cell %T cell || id:ebi-a-GCST90001556	OSA	Inverse variance weighted	17	0.0560999	0.143303	0.695443	1.0577	0.798697	1.4007
Absolute count	Maturation stages of T cell	MT_Trait531	TD CD8br AC	GCST90001557	Terminally Differentiated CD8+ T cell Absolute Count || id:ebi-a-GCST90001557	OSA	Inverse variance weighted	17	-0.0614833	0.149602	0.681087	0.940369	0.701382	1.26079
Relative count	Maturation stages of T cell	MT_Trait532	TD CD8br %CD8br	GCST90001558	Terminally Differentiated CD8+ T cell %CD8+ T cell || id:ebi-a-GCST90001558	OSA	Inverse variance weighted	17	-0.0871639	0.143755	0.544292	0.916527	0.691478	1.21482
Relative count	Maturation stages of T cell	MT_Trait533	TD CD8br %T cell	GCST90001559	Terminally Differentiated CD8+ T cell %T cell || id:ebi-a-GCST90001559	OSA	Inverse variance weighted	17	-0.0475231	0.146325	0.745349	0.953588	0.715824	1.27033
Absolute count	Maturation stages of T cell	MT_Trait537	CD45RA+ CD8br AC	GCST90001560	CD45RA+ CD8+ T cell Absolute Count || id:ebi-a-GCST90001560	OSA	Inverse variance weighted	17	0.0290534	0.135208	0.829862	1.02948	0.789817	1.34187
Relative count	Maturation stages of T cell	MT_Trait538	CD45RA+ CD8br %CD8br	GCST90001561	CD45RA+ CD8+ T cell %CD8+ T cell || id:ebi-a-GCST90001561	OSA	Inverse variance weighted	17	0.0363896	0.125107	0.771153	1.03706	0.811541	1.32525
Relative count	Maturation stages of T cell	MT_Trait539	CD45RA+ CD8br %T cell	GCST90001562	CD45RA+ CD8+ T cell %T cell || id:ebi-a-GCST90001562	OSA	Inverse variance weighted	17	0.0801722	0.131125	0.540922	1.08347	0.83792	1.40099
Absolute count	Maturation stages of T cell	MT_Trait542	CM DN (CD4-CD8-) AC	GCST90001563	Central Memory CD4-CD8- T cell Absolute Count || id:ebi-a-GCST90001563	OSA	Inverse variance weighted	17	-0.0471841	0.133849	0.724451	0.953912	0.733793	1.24006
Relative count	Maturation stages of T cell	MT_Trait543	CM DN (CD4-CD8-) %DN	GCST90001564	Central Memory CD4-CD8- T cell %CD4-CD8- T cell || id:ebi-a-GCST90001564	OSA	Inverse variance weighted	17	-0.0948116	0.158254	0.5491	0.909544	0.666984	1.24032
Relative count	Maturation stages of T cell	MT_Trait544	CM DN (CD4-CD8-) %T cell	GCST90001565	Central Memory CD4-CD8- T cell %T cell || id:ebi-a-GCST90001565	OSA	Inverse variance weighted	17	-0.0675229	0.153968	0.660986	0.934706	0.691219	1.26396
Absolute count	Maturation stages of T cell	MT_Trait545	Naive DN (CD4-CD8-) AC	GCST90001566	Naive CD4-CD8- T cell Absolute Count || id:ebi-a-GCST90001566	OSA	Inverse variance weighted	17	0.0635473	0.11758	0.588881	1.06561	0.846275	1.34179
Relative count	Maturation stages of T cell	MT_Trait546	Naive DN (CD4-CD8-) %DN	GCST90001567	Naive CD4-CD8- T cell %CD4-CD8- T cell || id:ebi-a-GCST90001567	OSA	Inverse variance weighted	17	0.0216795	0.131335	0.868888	1.02192	0.789989	1.32193
Relative count	Maturation stages of T cell	MT_Trait547	Naive DN (CD4-CD8-) %T cell	GCST90001568	Naive CD4-CD8- T cell %T cell || id:ebi-a-GCST90001568	OSA	Inverse variance weighted	17	0.0712911	0.119816	0.55184	1.07389	0.849126	1.35816
Absolute count	Maturation stages of T cell	MT_Trait548	EM DN (CD4-CD8-) AC	GCST90001569	Effector Memory CD4-CD8- T cell Absolute Count || id:ebi-a-GCST90001569	OSA	Inverse variance weighted	17	0.0533745	0.150076	0.722102	1.05482	0.786019	1.41556
Relative count	Maturation stages of T cell	MT_Trait549	EM DN (CD4-CD8-) %DN	GCST90001570	Effector Memory CD4-CD8- T cell %CD4-CD8- T cell || id:ebi-a-GCST90001570	OSA	Inverse variance weighted	17	0.0943346	0.147387	0.522141	1.09893	0.82321	1.46699
Relative count	Maturation stages of T cell	MT_Trait550	EM DN (CD4-CD8-) %T cell	GCST90001571	Effector Memory CD4-CD8- T cell %T cell || id:ebi-a-GCST90001571	OSA	Inverse variance weighted	17	0.0909181	0.160907	0.572049	1.09518	0.798949	1.50125
Absolute count	Maturation stages of T cell	MT_Trait551	TD DN (CD4-CD8-) AC	GCST90001572	Terminally Differentiated CD4-CD8- T cell Absolute Count || id:ebi-a-GCST90001572	OSA	Inverse variance weighted	17	-0.110321	0.196054	0.573636	0.895547	0.609823	1.31514
Relative count	Maturation stages of T cell	MT_Trait552	TD DN (CD4-CD8-) %DN	GCST90001573	Terminally Differentiated CD4-CD8- T cell %CD4-CD8- T cell || id:ebi-a-GCST90001573	OSA	Inverse variance weighted	17	-0.142749	0.147889	0.334421	0.866972	0.648813	1.15848
Relative count	Maturation stages of T cell	MT_Trait553	TD DN (CD4-CD8-) %T cell	GCST90001574	Terminally Differentiated CD4-CD8- T cell %T cell || id:ebi-a-GCST90001574	OSA	Inverse variance weighted	17	-0.0972783	0.187046	0.60301	0.907303	0.628834	1.30909
Relative count	Maturation stages of T cell	MT_Trait560	Naive CD4+ %T cell	GCST90001575	Naive CD4+ T cell %T cell || id:ebi-a-GCST90001575	OSA	Inverse variance weighted	17	-0.151511	0.141226	0.283351	0.859409	0.651607	1.13348
Relative count	B cell	N_BC_Trait3	Transitional %B cell	GCST90001576	Transitional B cell %B cell || id:ebi-a-GCST90001576	OSA	Inverse variance weighted	16	-0.075461	0.147225	0.608263	0.927316	0.694876	1.23751
Absolute count	B cell	N_BC_Trait4	Transitional AC	GCST90001577	Transitional B cell Absolute Count || id:ebi-a-GCST90001577	OSA	Inverse variance weighted	16	-0.203623	0.139144	0.143358	0.81577	0.621049	1.07154
Relative count	B cell	N_BC_Trait6	Transitional %lymphocyte	GCST90001578	Transitional B cell %lymphocyte || id:ebi-a-GCST90001578	OSA	Inverse variance weighted	16	-0.128316	0.143787	0.372177	0.879576	0.663559	1.16592
Absolute count	Monocyte	N_MONO_Trait501	CD14- CD16+ monocyte AC	GCST90001579	CD14- CD16+ monocyte Absolute Count || id:ebi-a-GCST90001579	OSA	Inverse variance weighted	16	0.175388	0.141904	0.216472	1.19171	0.902358	1.57384
Absolute count	Monocyte	N_MONO_Trait503	CD14+ CD16+ monocyte AC	GCST90001580	CD14+ CD16+ monocyte Absolute Count || id:ebi-a-GCST90001580	OSA	Inverse variance weighted	16	-0.172275	0.142905	0.228002	0.841747	0.636119	1.11385
Absolute count	Monocyte	N_MONO_Trait505	CD14- CD16- AC	GCST90001581	CD14- CD16- Absolute Count || id:ebi-a-GCST90001581	OSA	Inverse variance weighted	16	-0.308103	0.141923	0.0299378	0.734839	0.556397	0.97051
Absolute count	Monocyte	N_MONO_Trait507	CD14+ CD16- monocyte AC	GCST90001582	CD14+ CD16- monocyte Absolute Count || id:ebi-a-GCST90001582	OSA	Inverse variance weighted	16	-0.447387	0.139984	0.00139356	0.639297	0.485899	0.841123
Absolute count	Monocyte	N_MONO_Trait513	Monocyte AC	GCST90001583	Monocyte Absolute Count || id:ebi-a-GCST90001583	OSA	Inverse variance weighted	16	-0.383014	0.140065	0.00624661	0.681803	0.518124	0.897191
Relative count	Monocyte	N_MONO_Trait514	CD14- CD16+ monocyte %monocyte	GCST90001584	CD14- CD16+ monocyte %monocyte || id:ebi-a-GCST90001584	OSA	Inverse variance weighted	16	0.40342	0.141171	0.00426774	1.49694	1.1351	1.97411
Relative count	Monocyte	N_MONO_Trait515	CD14+ CD16+ monocyte %monocyte	GCST90001585	CD14+ CD16+ monocyte %monocyte || id:ebi-a-GCST90001585	OSA	Inverse variance weighted	16	-0.0294396	0.144602	0.838674	0.97099	0.731352	1.28915
Relative count	Monocyte	N_MONO_Trait516	CD14+ CD16- monocyte %monocyte	GCST90001586	CD14+ CD16- monocyte %monocyte || id:ebi-a-GCST90001586	OSA	Inverse variance weighted	16	-0.315381	0.141071	0.025377	0.729511	0.553286	0.961865
Relative count	Monocyte	N_MONO_Trait517	CD16+ monocyte %monocyte	GCST90001587	CD16+ monocyte %monocyte || id:ebi-a-GCST90001587	OSA	Inverse variance weighted	16	0.317873	0.141118	0.0242884	1.3742	1.04215	1.81206
Relative count	TBNK	RATIO_CD3_B	T/B	GCST90001588	T/B cell || id:ebi-a-GCST90001588	OSA	Inverse variance weighted	17	0.0479786	0.180104	0.789935	1.04915	0.737105	1.49329
Relative count	TBNK	RATIO_CD4_CD8B	CD4/CD8br	GCST90001589	CD4+/CD8+ T cell || id:ebi-a-GCST90001589	OSA	Inverse variance weighted	17	-0.132029	0.145141	0.363003	0.876316	0.659346	1.16468
Absolute count	TBNK	TB_ry_Trait512	CD4+ AC	GCST90001590	CD4+ T cell Absolute Count || id:ebi-a-GCST90001590	OSA	Inverse variance weighted	17	-0.232557	0.143361	0.104766	0.792505	0.598371	1.04962
Relative count	TBNK	TB_ry_Trait513	CD4+ %T cell	GCST90001591	CD4+ T cell %T cell || id:ebi-a-GCST90001591	OSA	Inverse variance weighted	17	-0.195456	0.142572	0.170399	0.82246	0.621948	1.08761
Absolute count	TBNK	TB_ry_Trait515	CD8br AC	GCST90001592	CD8+ T cell Absolute Count || id:ebi-a-GCST90001592	OSA	Inverse variance weighted	17	-0.0296741	0.138631	0.830507	0.970762	0.739789	1.27385
Relative count	TBNK	TB_ry_Trait516	CD8br %T cell	GCST90001593	CD8+ T cell %T cell || id:ebi-a-GCST90001593	OSA	Inverse variance weighted	17	0.125165	0.142467	0.37964	1.13334	0.857212	1.4984
Absolute count	TBNK	TB_ry_Trait518	DP (CD4+CD8+) AC	GCST90001594	CD4+CD8+ T cell Absolute Count || id:ebi-a-GCST90001594	OSA	Inverse variance weighted	17	-0.133154	0.142679	0.350698	0.875331	0.661791	1.15777
Relative count	TBNK	TB_ry_Trait519	DP (CD4+CD8+) %T cell	GCST90001595	CD4+CD8+ T cell %T cell || id:ebi-a-GCST90001595	OSA	Inverse variance weighted	5	0.0253184	0.272713	0.926031	1.02564	0.600976	1.75039
Absolute count	TBNK	TB_ry_Trait524	CD8dim AC	GCST90001596	CD8dim T cell Absolute Count || id:ebi-a-GCST90001596	OSA	Inverse variance weighted	17	-0.0835378	0.154303	0.58824	0.919856	0.679789	1.2447
Relative count	TBNK	TB_ry_Trait525	CD8dim %T cell	GCST90001597	CD8dim T cell %T cell || id:ebi-a-GCST90001597	OSA	Inverse variance weighted	17	-0.0043892	0.167869	0.97914	0.99562	0.716475	1.38352
Absolute count	TBNK	TB_ry_Trait527	DN (CD4-CD8-) AC	GCST90001598	CD4-CD8- T cell Absolute Count || id:ebi-a-GCST90001598	OSA	Inverse variance weighted	17	0.0303557	0.160283	0.849789	1.03082	0.752918	1.4113
Relative count	TBNK	TB_ry_Trait528	DN (CD4-CD8-) %T cell	GCST90001599	CD4-CD8- T cell %T cell || id:ebi-a-GCST90001599	OSA	Inverse variance weighted	17	0.11955	0.183143	0.513905	1.12699	0.787092	1.61367
Absolute count	TBNK	TB_Trait501	Leukocyte AC	GCST90001600	Leukocyte Absolute Count || id:ebi-a-GCST90001600	OSA	Inverse variance weighted	4	-0.158908	0.317769	0.617023	0.853075	0.457611	1.59029
Absolute count	TBNK	TB_Trait507	Lymphocyte AC	GCST90001601	Lymphocyte Absolute Count || id:ebi-a-GCST90001601	OSA	Inverse variance weighted	17	-0.100139	0.143848	0.486335	0.904711	0.68244	1.19938
Relative count	TBNK	TB_Trait508	Lymphocyte %leukocyte	GCST90001602	Lymphocyte %leukocyte || id:ebi-a-GCST90001602	OSA	Inverse variance weighted	17	0.00568863	0.15522	0.970765	1.0057	0.741899	1.36332
Absolute count	TBNK	TB_Trait509	T cell AC	GCST90001603	T cell Absolute Count || id:ebi-a-GCST90001603	OSA	Inverse variance weighted	17	-0.145362	0.14155	0.304452	0.864709	0.65521	1.14119
Relative count	TBNK	TB_Trait510	T cell %lymphocyte	GCST90001604	T cell %lymphocyte || id:ebi-a-GCST90001604	OSA	Inverse variance weighted	17	-0.142131	0.164452	0.387439	0.867508	0.628477	1.19745
Relative count	TBNK	TB_Trait511	T cell %leukocyte	GCST90001605	T cell %leukocyte || id:ebi-a-GCST90001605	OSA	Inverse variance weighted	17	-0.0542296	0.164123	0.741082	0.947215	0.686664	1.30663
Relative count	TBNK	TB_Trait514	CD4+ %leukocyte	GCST90001606	CD4+ T cell %leukocyte || id:ebi-a-GCST90001606	OSA	Inverse variance weighted	17	-0.285011	0.141651	0.0442132	0.752006	0.569698	0.992652
Relative count	TBNK	TB_Trait517	CD8br %leukocyte	GCST90001607	CD8+ T cell %leukocyte || id:ebi-a-GCST90001607	OSA	Inverse variance weighted	17	0.0723541	0.14584	0.61981	1.07504	0.807758	1.43075
Relative count	TBNK	TB_Trait520	DP (CD4+CD8+) %leukocyte	GCST90001608	CD4+CD8+ T cell %leukocyte || id:ebi-a-GCST90001608	OSA	Inverse variance weighted	17	-0.103831	0.141727	0.463797	0.901378	0.682758	1.19
Absolute count	TBNK	TB_Trait521	CD4+ CD8dim AC	GCST90001609	CD4+ CD8dim T cell Absolute Count || id:ebi-a-GCST90001609	OSA	Inverse variance weighted	17	0.056618	0.188946	0.764443	1.05825	0.730727	1.53258
Relative count	TBNK	TB_Trait522	CD4+ CD8dim %lymphocyte	GCST90001610	CD4+ CD8dim T cell %lymphocyte || id:ebi-a-GCST90001610	OSA	Inverse variance weighted	17	0.109662	0.195412	0.574672	1.1159	0.76083	1.63668
Relative count	TBNK	TB_Trait523	CD4+ CD8dim %leukocyte	GCST90001611	CD4+ CD8dim T cell %leukocyte || id:ebi-a-GCST90001611	OSA	Inverse variance weighted	17	0.0933012	0.192223	0.627406	1.09779	0.753177	1.60009
Relative count	TBNK	TB_Trait526	CD8dim %leukocyte	GCST90001612	CD8dim T cell %leukocyte || id:ebi-a-GCST90001612	OSA	Inverse variance weighted	17	-0.0172642	0.160285	0.914227	0.982884	0.717901	1.34567
Relative count	TBNK	TB_Trait529	DN (CD4-CD8-) %leukocyte	GCST90001613	CD4-CD8- T cell %leukocyte || id:ebi-a-GCST90001613	OSA	Inverse variance weighted	17	0.0916389	0.176331	0.603273	1.09597	0.775716	1.54844
Relative count	TBNK	TB_Trait532	CD8br and CD8dim %leukocyte	GCST90001614	CD8+ and CD8dim T cell %leukocyte || id:ebi-a-GCST90001614	OSA	Inverse variance weighted	17	0.0621114	0.142242	0.662359	1.06408	0.805185	1.40622
Absolute count	TBNK	TB_Trait533	TCRgd AC	GCST90001615	TCRgd T cell Absolute Count || id:ebi-a-GCST90001615	OSA	Inverse variance weighted	17	0.0617627	0.144972	0.670084	1.06371	0.80061	1.41327
Relative count	TBNK	TB_Trait534	TCRgd %T cell	GCST90001616	TCRgd T cell %T cell || id:ebi-a-GCST90001616	OSA	Inverse variance weighted	17	0.138207	0.165528	0.403747	1.14821	0.830085	1.58826
Relative count	TBNK	TB_Trait535	TCRgd %lymphocyte	GCST90001617	TCRgd T cell %lymphocyte || id:ebi-a-GCST90001617	OSA	Inverse variance weighted	17	0.116132	0.15884	0.464703	1.12314	0.822675	1.53335
Absolute count	TBNK	TB_Trait536	HLA DR+ T cell AC	GCST90001618	HLA DR+ T cell Absolute Count || id:ebi-a-GCST90001618	OSA	Inverse variance weighted	17	-0.00983391	0.140349	0.94414	0.990214	0.752075	1.30376
Relative count	TBNK	TB_Trait537	HLA DR+ T cell%T cell	GCST90001619	HLA DR+ T cell%T cell || id:ebi-a-GCST90001619	OSA	Inverse variance weighted	17	0.0648231	0.132287	0.624122	1.06697	0.823279	1.38279
Relative count	TBNK	TB_Trait538	HLA DR+ T cell%lymphocyte	GCST90001620	HLA DR+ T cell%lymphocyte || id:ebi-a-GCST90001620	OSA	Inverse variance weighted	17	0.0199376	0.135483	0.883006	1.02014	0.782228	1.33041
Absolute count	TBNK	TB_Trait539	NKT AC	GCST90001621	Natural Killer T Absolute Count || id:ebi-a-GCST90001621	OSA	Inverse variance weighted	17	0.0786857	0.144931	0.587185	1.08186	0.814339	1.43728
Relative count	TBNK	TB_Trait540	NKT %T cell	GCST90001622	Natural Killer T %T cell || id:ebi-a-GCST90001622	OSA	Inverse variance weighted	17	0.140809	0.145717	0.333884	1.1512	0.865199	1.53176
Relative count	TBNK	TB_Trait541	NKT %lymphocyte	GCST90001623	Natural Killer T %lymphocyte || id:ebi-a-GCST90001623	OSA	Inverse variance weighted	17	0.120701	0.146576	0.410242	1.12829	0.846548	1.50379
Absolute count	TBNK	TB_Trait542	HLA DR+ CD4+ AC	GCST90001624	HLA DR+ CD4+ T cell Absolute Count || id:ebi-a-GCST90001624	OSA	Inverse variance weighted	17	-0.101123	0.140031	0.470205	0.903822	0.686888	1.18927
Relative count	TBNK	TB_Trait543	HLA DR+ CD4+ %T cell	GCST90001625	HLA DR+ CD4+ T cell %T cell || id:ebi-a-GCST90001625	OSA	Inverse variance weighted	17	-0.0305688	0.125176	0.80707	0.969894	0.758879	1.23958
Relative count	TBNK	TB_Trait544	HLA DR+ CD4+ %lymphocyte	GCST90001626	HLA DR+ CD4+ T cell %lymphocyte || id:ebi-a-GCST90001626	OSA	Inverse variance weighted	17	-0.0711595	0.128766	0.58052	0.931313	0.723582	1.19868
Absolute count	TBNK	TB_Trait545	HLA DR+ CD8br AC	GCST90001627	HLA DR+ CD8+ T cell Absolute Count || id:ebi-a-GCST90001627	OSA	Inverse variance weighted	17	0.0364174	0.142309	0.798026	1.03709	0.784657	1.37073
Relative count	TBNK	TB_Trait546	HLA DR+ CD8br %T cell	GCST90001628	HLA DR+ CD8+ T cell %T cell || id:ebi-a-GCST90001628	OSA	Inverse variance weighted	17	0.0972625	0.136935	0.47753	1.10215	0.842711	1.44146
Relative count	TBNK	TB_Trait547	HLA DR+ CD8br %lymphocyte	GCST90001629	HLA DR+ CD8+ T cell %lymphocyte || id:ebi-a-GCST90001629	OSA	Inverse variance weighted	17	0.0720645	0.138907	0.603902	1.07472	0.818573	1.41103
Absolute count	TBNK	TB_Trait548	CD8br NKT AC	GCST90001630	CD8+ Natural Killer T Absolute Count || id:ebi-a-GCST90001630	OSA	Inverse variance weighted	17	0.0304772	0.143868	0.832231	1.03095	0.77763	1.36678
Relative count	TBNK	TB_Trait549	CD8br NKT %T cell	GCST90001631	CD8+ Natural Killer T %T cell || id:ebi-a-GCST90001631	OSA	Inverse variance weighted	17	0.0862244	0.141912	0.54346	1.09005	0.82537	1.43961
Relative count	TBNK	TB_Trait550	CD8br NKT %lymphocyte	GCST90001632	CD8+ Natural Killer T %lymphocyte || id:ebi-a-GCST90001632	OSA	Inverse variance weighted	17	0.0761045	0.142778	0.594016	1.07908	0.815674	1.42754
Absolute count	TBNK	TB_Trait551	CD8dim NKT AC	GCST90001633	CD8dim Natural Killer T Absolute Count || id:ebi-a-GCST90001633	OSA	Inverse variance weighted	17	0.0367189	0.166064	0.825005	1.0374	0.749187	1.43649
Relative count	TBNK	TB_Trait552	CD8dim NKT %T cell	GCST90001634	CD8dim Natural Killer T %T cell || id:ebi-a-GCST90001634	OSA	Inverse variance weighted	17	0.10108	0.169488	0.550919	1.10636	0.793647	1.5423
Relative count	TBNK	TB_Trait553	CD8dim NKT %lymphocyte	GCST90001635	CD8dim Natural Killer T %lymphocyte || id:ebi-a-GCST90001635	OSA	Inverse variance weighted	17	0.0854544	0.165382	0.605359	1.08921	0.787655	1.50622
Absolute count	TBNK	TB_Trait554	DN (CD4-CD8-) NKT AC	GCST90001636	CD4-CD8- Natural Killer T Absolute Count || id:ebi-a-GCST90001636	OSA	Inverse variance weighted	4	0.707152	0.31847	0.0263869	2.02821	1.08649	3.78616
Relative count	TBNK	TB_Trait555	DN (CD4-CD8-) NKT %T cell	GCST90001637	CD4-CD8- Natural Killer T %T cell || id:ebi-a-GCST90001637	OSA	Inverse variance weighted	17	0.203848	0.183363	0.266259	1.22611	0.85595	1.75635
Relative count	TBNK	TB_Trait556	DN (CD4-CD8-) NKT %lymphocyte	GCST90001638	CD4-CD8- Natural Killer T %lymphocyte || id:ebi-a-GCST90001638	OSA	Inverse variance weighted	17	0.193367	0.181009	0.285399	1.21333	0.850942	1.73004
Absolute count	TBNK	TB_Trait560	CD3- lymphocyte AC	GCST90001639	CD3- lymphocyte Absolute Count || id:ebi-a-GCST90001639	OSA	Inverse variance weighted	17	0.0452692	0.145082	0.755021	1.04631	0.787343	1.39045
Relative count	TBNK	TB_Trait561	CD3- lymphocyte %lymphocyte	GCST90001640	CD3- lymphocyte %lymphocyte || id:ebi-a-GCST90001640	OSA	Inverse variance weighted	6	-0.0978793	0.242339	0.68629	0.906758	0.563908	1.45806
Relative count	TBNK	TB_Trait562	CD3- lymphocyte %leukocyte	GCST90001641	CD3- lymphocyte %leukocyte || id:ebi-a-GCST90001641	OSA	Inverse variance weighted	17	0.127892	0.145979	0.380976	1.13643	0.853657	1.51287
Absolute count	TBNK	TB_Trait563	B cell AC	GCST90001642	B cell Absolute Count || id:ebi-a-GCST90001642	OSA	Inverse variance weighted	17	-0.133862	0.153376	0.382789	0.874711	0.647602	1.18147
Relative count	TBNK	TB_Trait564	B cell % CD3- lymphocyte	GCST90001643	B cell %CD3- lymphocyte || id:ebi-a-GCST90001643	OSA	Inverse variance weighted	17	-0.208736	0.178285	0.24168	0.81161	0.572253	1.15108
Relative count	TBNK	TB_Trait565	B cell %lymphocyte	GCST90001644	B cell %lymphocyte || id:ebi-a-GCST90001644	OSA	Inverse variance weighted	17	-0.104586	0.185674	0.573246	0.900697	0.625936	1.29607
Absolute count	TBNK	TB_Trait566	NK AC	GCST90001645	Natural Killer Absolute Count || id:ebi-a-GCST90001645	OSA	Inverse variance weighted	17	0.112324	0.157399	0.475461	1.11887	0.821865	1.52322
Relative count	TBNK	TB_Trait567	NK %CD3- lymphocyte	GCST90001646	Natural Killer %CD3- lymphocyte || id:ebi-a-GCST90001646	OSA	Inverse variance weighted	17	0.182334	0.171233	0.286953	1.20002	0.857887	1.67859
Relative count	TBNK	TB_Trait568	NK %lymphocyte	GCST90001647	Natural Killer %lymphocyte || id:ebi-a-GCST90001647	OSA	Inverse variance weighted	17	0.168328	0.169401	0.320386	1.18333	0.848998	1.64931
Absolute count	TBNK	TB_Trait569	HLA DR+ NK AC	GCST90001648	HLA DR+ Natural Killer Absolute Count || id:ebi-a-GCST90001648	OSA	Inverse variance weighted	17	0.133199	0.143983	0.354913	1.14248	0.861563	1.51498
Relative count	TBNK	TB_Trait570	HLA DR+ NK %NK	GCST90001649	HLA DR+ Natural Killer %Natural Killer || id:ebi-a-GCST90001649	OSA	Inverse variance weighted	17	0.0474913	0.147223	0.747013	1.04864	0.78579	1.39941
Relative count	TBNK	TB_Trait571	HLA DR+ NK %CD3- lymphocyte	GCST90001650	HLA DR+ Natural Killer %CD3- lymphocyte || id:ebi-a-GCST90001650	OSA	Inverse variance weighted	17	0.122111	0.152352	0.422841	1.12988	0.838199	1.52306
Absolute count	TBNK	TB_Trait575	Granulocyte AC	GCST90001651	Granulocyte Absolute Count || id:ebi-a-GCST90001651	OSA	Inverse variance weighted	17	-0.0715878	0.145262	0.622141	0.930915	0.700262	1.23754
Relative count	TBNK	TB_Trait576	Granulocyte %leukocyte	GCST90001652	Granulocyte %leukocyte || id:ebi-a-GCST90001652	OSA	Inverse variance weighted	17	-0.00036859	0.154444	0.998096	0.999631	0.738541	1.35302
Relative count	Treg	Treg_Trait505	CD28- DN (CD4-CD8-) %DN	GCST90001653	CD28- CD4-CD8- T cell %CD4-CD8- T cell || id:ebi-a-GCST90001653	OSA	Inverse variance weighted	17	0.1533	0.152482	0.31472	1.16568	0.864534	1.57171
Absolute count	Treg	Treg_Trait506	CD28- DN (CD4-CD8-) AC	GCST90001654	CD28- CD4-CD8- T cell Absolute Count || id:ebi-a-GCST90001654	OSA	Inverse variance weighted	17	0.116911	0.174551	0.502998	1.12402	0.798349	1.58254
Relative count	Treg	Treg_Trait507	CD28+ DN (CD4-CD8-) %T cell	GCST90001655	CD28+ CD4-CD8- T cell %T cell || id:ebi-a-GCST90001655	OSA	Inverse variance weighted	17	0.0721415	0.138457	0.602339	1.07481	0.819358	1.4099
Relative count	Treg	Treg_Trait508	CD28+ DN (CD4-CD8-) %DN	GCST90001656	CD28+ CD4-CD8- T cell %CD4-CD8- T cell || id:ebi-a-GCST90001656	OSA	Inverse variance weighted	17	-0.1533	0.152482	0.31472	0.857872	0.636249	1.15669
Absolute count	Treg	Treg_Trait509	CD28+ DN (CD4-CD8-) AC	GCST90001657	CD28+ CD4-CD8- T cell Absolute Count || id:ebi-a-GCST90001657	OSA	Inverse variance weighted	17	0.000691105	0.125944	0.995622	1.00069	0.781798	1.28087
Relative count	Treg	Treg_Trait512	CD39+ CD4+ %T cell	GCST90001658	CD39+ CD4+ T cell %T cell || id:ebi-a-GCST90001658	OSA	Inverse variance weighted	17	-0.163095	0.151489	0.281654	0.849511	0.631275	1.14319
Relative count	Treg	Treg_Trait513	CD39+ CD4+ %CD4+	GCST90001659	CD39+ CD4+ T cell %CD4+ T cell || id:ebi-a-GCST90001659	OSA	Inverse variance weighted	17	-0.0957789	0.161594	0.553373	0.908665	0.661991	1.24726
Absolute count	Treg	Treg_Trait514	CD39+ CD4+ AC	GCST90001660	CD39+ CD4+ T cell Absolute Count || id:ebi-a-GCST90001660	OSA	Inverse variance weighted	17	-0.185282	0.154425	0.230208	0.83087	0.613881	1.12456
Relative count	Treg	Treg_Trait574	CD28- CD8dim %T cell	GCST90001661	CD28- CD8dim T cell %T cell || id:ebi-a-GCST90001661	OSA	Inverse variance weighted	17	0.00849439	0.14848	0.954379	1.00853	0.753877	1.3492
Relative count	Treg	Treg_Trait575	CD28- CD8dim %CD8dim	GCST90001662	CD28- CD8dim T cell %CD8dim T cell || id:ebi-a-GCST90001662	OSA	Inverse variance weighted	17	-0.0598005	0.143936	0.677802	0.941952	0.710408	1.24896
Absolute count	Treg	Treg_Trait576	CD28- CD8dim AC	GCST90001663	CD28- CD8dim T cell Absolute Count || id:ebi-a-GCST90001663	OSA	Inverse variance weighted	17	-0.023635	0.153425	0.877571	0.976642	0.722999	1.31927
Relative count	Treg	Treg_Trait577	CD28+ CD45RA+ CD8dim %T cell	GCST90001664	CD28+ CD45RA+ CD8dim T cell %T cell || id:ebi-a-GCST90001664	OSA	Inverse variance weighted	17	0.0661294	0.136102	0.627051	1.06836	0.818215	1.39499
Relative count	Treg	Treg_Trait578	CD28+ CD45RA+ CD8dim %CD8dim	GCST90001665	CD28+ CD45RA+ CD8dim T cell %CD8dim T cell || id:ebi-a-GCST90001665	OSA	Inverse variance weighted	17	-0.0566508	0.143638	0.693286	0.944924	0.713065	1.25217
Absolute count	Treg	Treg_Trait579	CD28+ CD45RA+ CD8dim AC	GCST90001666	CD28+ CD45RA+ CD8dim T cell Absolute Count || id:ebi-a-GCST90001666	OSA	Inverse variance weighted	17	0.0148522	0.128809	0.908204	1.01496	0.788508	1.30645
Relative count	Treg	Treg_Trait580	CD28+ CD45RA- CD8dim %T cell	GCST90001667	CD28+ CD45RA- CD8dim T cell %T cell || id:ebi-a-GCST90001667	OSA	Inverse variance weighted	17	0.119507	0.137992	0.386466	1.12694	0.859885	1.47694
Relative count	Treg	Treg_Trait581	CD28+ CD45RA- CD8dim %CD8dim	GCST90001668	CD28+ CD45RA- CD8dim T cell %CD8dim T cell || id:ebi-a-GCST90001668	OSA	Inverse variance weighted	17	0.0708991	0.143379	0.620961	1.07347	0.810485	1.4218
Absolute count	Treg	Treg_Trait582	CD28+ CD45RA- CD8dim AC	GCST90001669	CD28+ CD45RA- CD8dim T cell Absolute Count || id:ebi-a-GCST90001669	OSA	Inverse variance weighted	17	0.0643159	0.131965	0.625995	1.06643	0.823382	1.38122
Relative count	Treg	Treg_Trait585	CD39+ CD8br %T cell	GCST90001670	CD39+ CD8+ T cell %T cell || id:ebi-a-GCST90001670	OSA	Inverse variance weighted	17	0.0418034	0.149478	0.779736	1.04269	0.777888	1.39763
Relative count	Treg	Treg_Trait586	CD39+ CD8br %CD8br	GCST90001671	CD39+ CD8+ T cell %CD8+ T cell || id:ebi-a-GCST90001671	OSA	Inverse variance weighted	17	0.0151381	0.149985	0.919606	1.01525	0.756666	1.36221
Absolute count	Treg	Treg_Trait587	CD39+ CD8br AC	GCST90001672	CD39+ CD8+ T cell Absolute Count || id:ebi-a-GCST90001672	OSA	Inverse variance weighted	17	-0.013705	0.157659	0.930729	0.986388	0.724179	1.34354
Relative count	Treg	Treg_Trait588	CD28- CD127- CD25++ CD8br %T cell	GCST90001673	CD28- CD127- CD25++ CD8+ T cell %T cell || id:ebi-a-GCST90001673	OSA	Inverse variance weighted	17	-0.0402937	0.149137	0.787023	0.960507	0.717055	1.28662
Relative count	Treg	Treg_Trait589	CD28- CD127- CD25++ CD8br %CD8br	GCST90001674	CD28- CD127- CD25++ CD8+ T cell %CD8+ T cell || id:ebi-a-GCST90001674	OSA	Inverse variance weighted	17	-0.0302409	0.148964	0.839129	0.970212	0.724545	1.29917
Absolute count	Treg	Treg_Trait590	CD28- CD127- CD25++ CD8br AC	GCST90001675	CD28- CD127- CD25++ CD8+ T cell Absolute Count || id:ebi-a-GCST90001675	OSA	Inverse variance weighted	17	-0.0732983	0.148847	0.622407	0.929324	0.69417	1.24414
Relative count	Treg	Treg_Trait591	CD28- CD25++ CD8br %T cell	GCST90001676	CD28- CD25++ CD8+ T cell %T cell || id:ebi-a-GCST90001676	OSA	Inverse variance weighted	4	-0.304563	0.310997	0.327427	0.737446	0.40087	1.35661
Relative count	Treg	Treg_Trait592	CD28- CD25++ CD8br %CD8br	GCST90001677	CD28- CD25++ CD8+ T cell %CD8+ T cell || id:ebi-a-GCST90001677	OSA	Inverse variance weighted	17	-0.192726	0.138193	0.16313	0.824708	0.629025	1.08126
Absolute count	Treg	Treg_Trait593	CD28- CD25++ CD8br AC	GCST90001678	CD28- CD25++ CD8+ T cell Absolute Count || id:ebi-a-GCST90001678	OSA	Inverse variance weighted	17	-0.222705	0.137216	0.104583	0.800351	0.611618	1.04732
Relative count	Treg	Treg_Trait594	CD25++ CD8br %T cell	GCST90001679	CD25++ CD8+ T cell %T cell || id:ebi-a-GCST90001679	OSA	Inverse variance weighted	17	-0.136623	0.153212	0.37254	0.872299	0.646025	1.17783
Relative count	Treg	Treg_Trait595	CD25++ CD8br %CD8br	GCST90001680	CD25++ CD8+ T cell %CD8+ T cell || id:ebi-a-GCST90001680	OSA	Inverse variance weighted	17	-0.133772	0.149797	0.371845	0.874789	0.65222	1.17331
Absolute count	Treg	Treg_Trait596	CD25++ CD8br AC	GCST90001681	CD25++ CD8+ T cell Absolute Count || id:ebi-a-GCST90001681	OSA	Inverse variance weighted	17	-0.1968	0.152781	0.197705	0.821355	0.608809	1.1081
Relative count	Treg	Treg_Trait597	CD127- CD8br %T cell	GCST90001682	CD127- CD8+ T cell %T cell || id:ebi-a-GCST90001682	OSA	Inverse variance weighted	17	0.139358	0.153669	0.364472	1.14954	0.850584	1.55356
Relative count	Treg	Treg_Trait598	CD127- CD8br %CD8br	GCST90001683	CD127- CD8+ T cell %CD8+ T cell || id:ebi-a-GCST90001683	OSA	Inverse variance weighted	17	0.162948	0.145365	0.262307	1.17698	0.885177	1.56497
Absolute count	Treg	Treg_Trait599	CD127- CD8br AC	GCST90001684	CD127- CD8+ T cell Absolute Count || id:ebi-a-GCST90001684	OSA	Inverse variance weighted	17	0.0253579	0.150549	0.86624	1.02568	0.763595	1.37773
Relative count	Treg	Treg_Trait600	CD28- CD8br %T cell	GCST90001685	CD28- CD8+ T cell %T cell || id:ebi-a-GCST90001685	OSA	Inverse variance weighted	17	-0.0904284	0.142843	0.526694	0.91354	0.690457	1.2087
Relative count	Treg	Treg_Trait601	CD28- CD8br %CD8br	GCST90001686	CD28- CD8+ T cell %CD8+ T cell || id:ebi-a-GCST90001686	OSA	Inverse variance weighted	17	-0.125787	0.131377	0.338338	0.881803	0.681618	1.14078
Absolute count	Treg	Treg_Trait602	CD28- CD8br AC	GCST90001687	CD28- CD8+ T cell Absolute Count || id:ebi-a-GCST90001687	OSA	Inverse variance weighted	17	-0.106155	0.146483	0.468639	0.899285	0.674852	1.19836
Relative count	Treg	Treg_Trait603	CD28+ CD45RA+ CD8br %T cell	GCST90001688	CD28+ CD45RA+ CD8+ T cell %T cell || id:ebi-a-GCST90001688	OSA	Inverse variance weighted	17	0.15063	0.102196	0.140497	1.16257	0.951541	1.42039
Relative count	Treg	Treg_Trait604	CD28+ CD45RA+ CD8br %CD8br	GCST90001689	CD28+ CD45RA+ CD8+ T cell %CD8+ T cell || id:ebi-a-GCST90001689	OSA	Inverse variance weighted	17	0.139697	0.110301	0.20533	1.14993	0.92636	1.42745
Absolute count	Treg	Treg_Trait605	CD28+ CD45RA+ CD8br AC	GCST90001690	CD28+ CD45RA+ CD8+ T cell Absolute Count || id:ebi-a-GCST90001690	OSA	Inverse variance weighted	17	0.0743626	0.102404	0.467735	1.0772	0.881307	1.31663
Relative count	Treg	Treg_Trait606	CD28+ CD45RA- CD8br %T cell	GCST90001691	CD28+ CD45RA- CD8+ T cell %T cell || id:ebi-a-GCST90001691	OSA	Inverse variance weighted	17	0.0353591	0.148311	0.811562	1.03599	0.77466	1.38548
Relative count	Treg	Treg_Trait607	CD28+ CD45RA- CD8br %CD8br	GCST90001692	CD28+ CD45RA- CD8+ T cell %CD8+ T cell || id:ebi-a-GCST90001692	OSA	Inverse variance weighted	17	-0.0107843	0.145834	0.94105	0.989274	0.743328	1.3166
Absolute count	Treg	Treg_Trait608	CD28+ CD45RA- CD8br AC	GCST90001693	CD28+ CD45RA- CD8+ T cell Absolute Count || id:ebi-a-GCST90001693	OSA	Inverse variance weighted	17	-0.0568369	0.148814	0.702511	0.944748	0.705738	1.2647
Relative count	Treg	Treg_Trait611	CD28- DN (CD4-CD8-) %T cell	GCST90001694	CD28- CD4-CD8- T cell %T cell || id:ebi-a-GCST90001694	OSA	Inverse variance weighted	17	0.167504	0.179335	0.350291	1.18235	0.831941	1.68035
Absolute count	Treg	Treg_Trait700	CD45RA- CD28- CD8br AC	GCST90001695	CD45RA- CD28- CD8+ T cell Absolute Count || id:ebi-a-GCST90001695	OSA	Inverse variance weighted	17	4.66396	15.3531	0.761295	106.056	9.05202e-12	1242570488777630
Relative count	Treg	Treg_Trait701	CD45RA- CD28- CD8br %CD8br	GCST90001696	CD45RA- CD28- CD8+ T cell %CD8+ T cell || id:ebi-a-GCST90001696	OSA	Inverse variance weighted	17	0.822451	1.85598	0.657667	2.27607	0.0598888	86.5022
Relative count	Treg	Treg_Trait702	CD45RA- CD28- CD8br %T cell	GCST90001697	CD45RA- CD28- CD8+ T cell %T cell || id:ebi-a-GCST90001697	OSA	Inverse variance weighted	17	0.464775	0.717821	0.517321	1.59166	0.389787	6.49936
Absolute count	Treg	Treg_Trait706	CD45RA+ CD28- CD8br AC	GCST90001698	CD45RA+ CD28- CD8+ T cell Absolute Count || id:ebi-a-GCST90001698	OSA	Inverse variance weighted	17	-24.0007	21.8971	0.273049	3.77267e-11	8.65945e-30	1.64364e+08
Relative count	Treg	Treg_Trait707	CD45RA+ CD28- CD8br %CD8br	GCST90001699	CD45RA+ CD28- CD8+ T cell %CD8+ T cell || id:ebi-a-GCST90001699	OSA	Inverse variance weighted	17	-2.11056	2.13973	0.323952	0.12117	0.0018282	8.03096
Relative count	Treg	Treg_Trait708	CD45RA+ CD28- CD8br %T cell	GCST90001700	CD45RA+ CD28- CD8+ T cell %T cell || id:ebi-a-GCST90001700	OSA	Inverse variance weighted	17	-0.585641	0.892906	0.5119	0.556749	0.0967392	3.20418
MFI	B cell	Bcells.trait111	BAFF-R on CD20- CD38-	GCST90001701	BAFF-R on CD20- CD38- B cell || id:ebi-a-GCST90001701	OSA	Inverse variance weighted	16	0.117182	0.178742	0.512086	1.12432	0.792033	1.59603
MFI	B cell	Bcells.trait112	BAFF-R on CD24+ CD27+	GCST90001702	BAFF-R on CD24+ CD27+ B cell || id:ebi-a-GCST90001702	OSA	Inverse variance weighted	16	0.284111	0.169076	0.0928838	1.32858	0.953823	1.85058
MFI	B cell	Bcells.trait137	BAFF-R on IgD+ CD24+	GCST90001703	BAFF-R on IgD+ CD24+ B cell || id:ebi-a-GCST90001703	OSA	Inverse variance weighted	16	0.320466	0.166059	0.0536278	1.37777	0.995003	1.90778
MFI	B cell	Bcells.trait138	BAFF-R on IgD+ CD24-	GCST90001704	BAFF-R on IgD+ CD24- B cell || id:ebi-a-GCST90001704	OSA	Inverse variance weighted	16	0.308945	0.165319	0.0616528	1.36199	0.985033	1.88319
MFI	B cell	Bcells.trait139	BAFF-R on IgD+ CD38-	GCST90001705	BAFF-R on IgD+ CD38- B cell || id:ebi-a-GCST90001705	OSA	Inverse variance weighted	16	0.351265	0.163885	0.0320838	1.42086	1.03051	1.95909
MFI	B cell	Bcells.trait140	BAFF-R on IgD+ CD38- naive	GCST90001706	BAFF-R on IgD+ CD38- naive B cell || id:ebi-a-GCST90001706	OSA	Inverse variance weighted	16	0.321654	0.204181	0.115179	1.37941	0.924464	2.05824
MFI	B cell	Bcells.trait141	BAFF-R on IgD+ CD38- unsw mem	GCST90001707	BAFF-R on IgD+ CD38- unswitched memory B cell || id:ebi-a-GCST90001707	OSA	Inverse variance weighted	16	0.358098	0.195774	0.0673796	1.43061	0.974705	2.09974
MFI	B cell	Bcells.trait142	BAFF-R on IgD+ CD38br	GCST90001708	BAFF-R on IgD+ CD38+ B cell || id:ebi-a-GCST90001708	OSA	Inverse variance weighted	16	0.274476	0.171309	0.109106	1.31584	0.94055	1.84088
MFI	B cell	Bcells.trait143	BAFF-R on IgD+ CD38dim	GCST90001709	BAFF-R on IgD+ CD38dim B cell || id:ebi-a-GCST90001709	OSA	Inverse variance weighted	16	0.276785	0.17246	0.108512	1.31888	0.9406	1.8493
MFI	B cell	Bcells.trait147	BAFF-R on IgD- CD24-	GCST90001710	BAFF-R on IgD- CD24- B cell || id:ebi-a-GCST90001710	OSA	Inverse variance weighted	16	0.271186	0.189415	0.15223	1.31152	0.904776	1.90111
MFI	B cell	Bcells.trait148	BAFF-R on IgD- CD27-	GCST90001711	BAFF-R on IgD- CD27- B cell || id:ebi-a-GCST90001711	OSA	Inverse variance weighted	16	0.267011	0.18789	0.155286	1.30606	0.903705	1.88754
MFI	B cell	Bcells.trait149	BAFF-R on IgD- CD38-	GCST90001712	BAFF-R on IgD- CD38- B cell || id:ebi-a-GCST90001712	OSA	Inverse variance weighted	16	0.252674	0.167962	0.132492	1.28746	0.926323	1.7894
MFI	B cell	Bcells.trait150	BAFF-R on IgD- CD38br	GCST90001713	BAFF-R on IgD- CD38+ B cell || id:ebi-a-GCST90001713	OSA	Inverse variance weighted	16	0.126697	0.141264	0.369781	1.13507	0.860553	1.49717
MFI	B cell	Bcells.trait151	BAFF-R on IgD- CD38dim	GCST90001714	BAFF-R on IgD- CD38dim B cell || id:ebi-a-GCST90001714	OSA	Inverse variance weighted	4	0.170921	0.590834	0.772361	1.1864	0.372651	3.7771
MFI	B cell	Bcells.trait154	BAFF-R on memory B cell	GCST90001715	BAFF-R on memory B cell || id:ebi-a-GCST90001715	OSA	Inverse variance weighted	16	0.296127	0.170116	0.0817308	1.34464	0.963386	1.87677
MFI	B cell	Bcells.trait156	BAFF-R on naive-mature B cell	GCST90001716	BAFF-R on naive-mature B cell || id:ebi-a-GCST90001716	OSA	Inverse variance weighted	16	0.305356	0.168694	0.070278	1.35711	0.975032	1.8889
MFI	B cell	Bcells.trait157	BAFF-R on unsw mem	GCST90001717	BAFF-R on unswitched memory B cell || id:ebi-a-GCST90001717	OSA	Inverse variance weighted	16	0.290135	0.167083	0.0824808	1.33661	0.963341	1.85451
MFI	B cell	Bcells.trait159	BAFF-R on sw mem	GCST90001718	BAFF-R on switched memory B cell || id:ebi-a-GCST90001718	OSA	Inverse variance weighted	16	0.259361	0.175176	0.13872	1.2961	0.919446	1.82706
MFI	B cell	Bcells.trait160	BAFF-R on IgD+	GCST90001719	BAFF-R on IgD+ B cell || id:ebi-a-GCST90001719	OSA	Inverse variance weighted	16	0.31577	0.161144	0.0500489	1.37131	0.999927	1.88064
MFI	B cell	Bcells.trait161	BAFF-R on transitional	GCST90001720	BAFF-R on transitional B cell || id:ebi-a-GCST90001720	OSA	Inverse variance weighted	16	0.320057	0.166642	0.0547792	1.37721	0.99346	1.90918
MFI	B cell	Bcells.trait255	CD19 on CD20-	GCST90001721	CD19 on CD20- B cell || id:ebi-a-GCST90001721	OSA	Inverse variance weighted	16	0.0736789	0.139069	0.596251	1.07646	0.819634	1.41376
MFI	B cell	Bcells.trait282	CD19 on CD20- CD38-	GCST90001722	CD19 on CD20- CD38- B cell || id:ebi-a-GCST90001722	OSA	Inverse variance weighted	16	0.0709671	0.139044	0.609777	1.07355	0.817455	1.40987
MFI	B cell	Bcells.trait283	CD19 on CD24+ CD27+	GCST90001723	CD19 on CD24+ CD27+ B cell || id:ebi-a-GCST90001723	OSA	Inverse variance weighted	16	0.307015	0.141024	0.0294773	1.35936	1.03108	1.79216
MFI	B cell	Bcells.trait308	CD19 on IgD+ CD24+	GCST90001724	CD19 on IgD+ CD24+ B cell || id:ebi-a-GCST90001724	OSA	Inverse variance weighted	16	0.296078	0.141543	0.0364573	1.34458	1.01883	1.77447
MFI	B cell	Bcells.trait309	CD19 on IgD+ CD24-	GCST90001725	CD19 on IgD+ CD24- B cell || id:ebi-a-GCST90001725	OSA	Inverse variance weighted	16	0.22307	0.162059	0.168675	1.24991	0.909768	1.71722
MFI	B cell	Bcells.trait310	CD19 on IgD+ CD38-	GCST90001726	CD19 on IgD+ CD38- B cell || id:ebi-a-GCST90001726	OSA	Inverse variance weighted	16	0.297264	0.174035	0.0876242	1.34617	0.957102	1.8934
MFI	B cell	Bcells.trait311	CD19 on IgD+ CD38- naive	GCST90001727	CD19 on IgD+ CD38- naive B cell || id:ebi-a-GCST90001727	OSA	Inverse variance weighted	16	0.381454	0.235473	0.105242	1.46441	0.92305	2.32328
MFI	B cell	Bcells.trait312	CD19 on IgD+ CD38- unsw mem	GCST90001728	CD19 on IgD+ CD38- unswitched memory B cell || id:ebi-a-GCST90001728	OSA	Inverse variance weighted	16	0.501271	0.190863	0.00863078	1.65082	1.13562	2.39974
MFI	B cell	Bcells.trait313	CD19 on IgD+ CD38br	GCST90001729	CD19 on IgD+ CD38+ B cell || id:ebi-a-GCST90001729	OSA	Inverse variance weighted	16	0.0950694	0.142371	0.504287	1.09974	0.831955	1.45371
MFI	B cell	Bcells.trait314	CD19 on IgD+ CD38dim	GCST90001730	CD19 on IgD+ CD38dim B cell || id:ebi-a-GCST90001730	OSA	Inverse variance weighted	16	0.180751	0.156094	0.246878	1.19812	0.882327	1.62693
MFI	B cell	Bcells.trait318	CD19 on IgD- CD24-	GCST90001731	CD19 on IgD- CD24- B cell || id:ebi-a-GCST90001731	OSA	Inverse variance weighted	16	0.149634	0.144587	0.300715	1.16141	0.874802	1.54191
MFI	B cell	Bcells.trait319	CD19 on IgD- CD27-	GCST90001732	CD19 on IgD- CD27- B cell || id:ebi-a-GCST90001732	OSA	Inverse variance weighted	16	0.215925	0.140954	0.125551	1.24101	0.94144	1.6359
MFI	B cell	Bcells.trait320	CD19 on IgD- CD38-	GCST90001733	CD19 on IgD- CD38- B cell || id:ebi-a-GCST90001733	OSA	Inverse variance weighted	16	0.217008	0.141091	0.124031	1.24235	0.942207	1.63811
MFI	B cell	Bcells.trait321	CD19 on IgD- CD38br	GCST90001734	CD19 on IgD- CD38+ B cell || id:ebi-a-GCST90001734	OSA	Inverse variance weighted	16	0.0721406	0.141325	0.609729	1.07481	0.814765	1.41784
MFI	B cell	Bcells.trait322	CD19 on IgD- CD38dim	GCST90001735	CD19 on IgD- CD38dim B cell || id:ebi-a-GCST90001735	OSA	Inverse variance weighted	16	0.257655	0.140621	0.0669113	1.29389	0.982199	1.7045
MFI	B cell	Bcells.trait325	CD19 on memory B cell	GCST90001736	CD19 on memory B cell || id:ebi-a-GCST90001736	OSA	Inverse variance weighted	16	0.320988	0.141232	0.0230401	1.37849	1.04516	1.81812
MFI	B cell	Bcells.trait327	CD19 on naive-mature B cell	GCST90001737	CD19 on naive-mature B cell || id:ebi-a-GCST90001737	OSA	Inverse variance weighted	16	0.241463	0.14866	0.104321	1.27311	0.951314	1.70376
MFI	B cell	Bcells.trait328	CD19 on unsw mem	GCST90001738	CD19 on unswitched memory B cell || id:ebi-a-GCST90001738	OSA	Inverse variance weighted	16	0.367666	0.141037	0.00913741	1.44436	1.09552	1.90427
MFI	B cell	Bcells.trait329	CD19 on PB/PC	GCST90001739	CD19 on Plasma Blast-Plasma Cell || id:ebi-a-GCST90001739	OSA	Inverse variance weighted	16	-0.079831	0.13999	0.568499	0.923272	0.701727	1.21476
MFI	B cell	Bcells.trait331	CD19 on sw mem	GCST90001740	CD19 on switched memory B cell || id:ebi-a-GCST90001740	OSA	Inverse variance weighted	16	0.231532	0.141376	0.101485	1.26053	0.955456	1.66301
MFI	B cell	Bcells.trait332	CD19 on IgD+	GCST90001741	CD19 on IgD+ B cell || id:ebi-a-GCST90001741	OSA	Inverse variance weighted	16	0.231227	0.168485	0.169942	1.26015	0.90574	1.75323
MFI	B cell	Bcells.trait333	CD19 on transitional	GCST90001742	CD19 on transitional B cell || id:ebi-a-GCST90001742	OSA	Inverse variance weighted	16	0.173079	0.144317	0.230413	1.18896	0.896029	1.57766
MFI	B cell	Bcells.trait335	CD20 on B cell	GCST90001743	CD20 on B cell || id:ebi-a-GCST90001743	OSA	Inverse variance weighted	16	0.161805	0.167273	0.333389	1.17563	0.847004	1.63176
MFI	B cell	Bcells.trait354	CD20 on CD20- CD38-	GCST90001744	CD20 on CD20- CD38- B cell || id:ebi-a-GCST90001744	OSA	Inverse variance weighted	16	0.00972647	0.150305	0.948404	1.00977	0.752111	1.35571
MFI	B cell	Bcells.trait355	CD20 on CD24+ CD27+	GCST90001745	CD20 on CD24+ CD27+ B cell || id:ebi-a-GCST90001745	OSA	Inverse variance weighted	16	0.22854	0.140826	0.104621	1.25676	0.953631	1.65625
MFI	B cell	Bcells.trait378	CD20 on IgD+ CD24+	GCST90001746	CD20 on IgD+ CD24+ B cell || id:ebi-a-GCST90001746	OSA	Inverse variance weighted	16	0.23164	0.140549	0.0993304	1.26067	0.957111	1.66049
MFI	B cell	Bcells.trait379	CD20 on IgD+ CD24-	GCST90001747	CD20 on IgD+ CD24- B cell || id:ebi-a-GCST90001747	OSA	Inverse variance weighted	16	0.129348	0.17147	0.450641	1.13809	0.813237	1.5927
MFI	B cell	Bcells.trait380	CD20 on IgD+ CD38-	GCST90001748	CD20 on IgD+ CD38- B cell || id:ebi-a-GCST90001748	OSA	Inverse variance weighted	16	0.211296	0.140373	0.132259	1.23528	0.938161	1.62649
MFI	B cell	Bcells.trait381	CD20 on IgD+ CD38- naive	GCST90001749	CD20 on IgD+ CD38- naive B cell || id:ebi-a-GCST90001749	OSA	Inverse variance weighted	16	0.170967	0.243202	0.482066	1.18645	0.736601	1.91103
MFI	B cell	Bcells.trait382	CD20 on IgD+ CD38- unsw mem	GCST90001750	CD20 on IgD+ CD38- unswitched memory B cell || id:ebi-a-GCST90001750	OSA	Inverse variance weighted	16	0.34559	0.191682	0.071398	1.41282	0.970343	2.05708
MFI	B cell	Bcells.trait383	CD20 on IgD+ CD38br	GCST90001751	CD20 on IgD+ CD38+ B cell || id:ebi-a-GCST90001751	OSA	Inverse variance weighted	16	-0.122659	0.160453	0.444599	0.884566	0.645876	1.21146
MFI	B cell	Bcells.trait384	CD20 on IgD+ CD38dim	GCST90001752	CD20 on IgD+ CD38dim B cell || id:ebi-a-GCST90001752	OSA	Inverse variance weighted	16	0.130922	0.17326	0.449864	1.13988	0.811666	1.60081
MFI	B cell	Bcells.trait388	CD20 on IgD- CD24-	GCST90001753	CD20 on IgD- CD24- B cell || id:ebi-a-GCST90001753	OSA	Inverse variance weighted	16	0.0754371	0.141829	0.594804	1.07836	0.816647	1.42393
MFI	B cell	Bcells.trait389	CD20 on IgD- CD27-	GCST90001754	CD20 on IgD- CD27- B cell || id:ebi-a-GCST90001754	OSA	Inverse variance weighted	14	0.15273	0.149425	0.306724	1.16501	0.869234	1.56143
MFI	B cell	Bcells.trait390	CD20 on IgD- CD38-	GCST90001755	CD20 on IgD- CD38- B cell || id:ebi-a-GCST90001755	OSA	Inverse variance weighted	16	0.167255	0.141152	0.236044	1.18206	0.89637	1.55879
MFI	B cell	Bcells.trait391	CD20 on IgD- CD38br	GCST90001756	CD20 on IgD- CD38+ B cell || id:ebi-a-GCST90001756	OSA	Inverse variance weighted	16	0.0200326	0.141042	0.887054	1.02023	0.773824	1.34511
MFI	B cell	Bcells.trait392	CD20 on IgD- CD38dim	GCST90001757	CD20 on IgD- CD38dim B cell || id:ebi-a-GCST90001757	OSA	Inverse variance weighted	16	0.0871853	0.147897	0.555526	1.0911	0.816529	1.458
MFI	B cell	Bcells.trait395	CD20 on memory B cell	GCST90001758	CD20 on memory B cell || id:ebi-a-GCST90001758	OSA	Inverse variance weighted	16	0.207187	0.140659	0.140757	1.23021	0.93379	1.62073
MFI	B cell	Bcells.trait397	CD20 on naive-mature B cell	GCST90001759	CD20 on naive-mature B cell || id:ebi-a-GCST90001759	OSA	Inverse variance weighted	16	0.113348	0.167893	0.499601	1.12002	0.805958	1.55647
MFI	B cell	Bcells.trait398	CD20 on unsw mem	GCST90001760	CD20 on unswitched memory B cell || id:ebi-a-GCST90001760	OSA	Inverse variance weighted	16	0.313097	0.14092	0.0262964	1.36765	1.03758	1.80273
MFI	B cell	Bcells.trait399	CD20 on sw mem	GCST90001761	CD20 on switched memory B cell || id:ebi-a-GCST90001761	OSA	Inverse variance weighted	16	0.143615	0.145822	0.324691	1.15444	0.867451	1.53638
MFI	B cell	Bcells.trait400	CD20 on IgD+	GCST90001762	CD20 on IgD+ B cell || id:ebi-a-GCST90001762	OSA	Inverse variance weighted	16	0.171428	0.167294	0.305502	1.187	0.855158	1.64761
MFI	B cell	Bcells.trait401	CD20 on transitional	GCST90001763	CD20 on transitional B cell || id:ebi-a-GCST90001763	OSA	Inverse variance weighted	16	-0.024145	0.141877	0.864867	0.976144	0.739172	1.28909
MFI	B cell	Bcells.trait418	CD24 on CD24+ CD27+	GCST90001764	CD24 on CD24+ CD27+ B cell || id:ebi-a-GCST90001764	OSA	Inverse variance weighted	4	0.229054	0.320202	0.474398	1.25741	0.671298	2.35526
MFI	B cell	Bcells.trait438	CD24 on IgD+ CD24+	GCST90001765	CD24 on IgD+ CD24+ B cell || id:ebi-a-GCST90001765	OSA	Inverse variance weighted	16	-0.0674277	0.14092	0.632306	0.934795	0.709191	1.23217
MFI	B cell	Bcells.trait439	CD24 on IgD+ CD38-	GCST90001766	CD24 on IgD+ CD38- B cell || id:ebi-a-GCST90001766	OSA	Inverse variance weighted	16	0.0349036	0.164927	0.832395	1.03552	0.749497	1.4307
MFI	B cell	Bcells.trait441	CD24 on IgD+ CD38- unsw mem	GCST90001767	CD24 on IgD+ CD38- unswitched memory B cell || id:ebi-a-GCST90001767	OSA	Inverse variance weighted	16	0.0520078	0.217659	0.811151	1.05338	0.687562	1.61384
MFI	B cell	Bcells.trait442	CD24 on IgD+ CD38br	GCST90001768	CD24 on IgD+ CD38+ B cell || id:ebi-a-GCST90001768	OSA	Inverse variance weighted	16	-0.0759382	0.141374	0.591169	0.926874	0.702555	1.22282
MFI	B cell	Bcells.trait445	CD24 on IgD- CD38-	GCST90001769	CD24 on IgD- CD38- B cell || id:ebi-a-GCST90001769	OSA	Inverse variance weighted	16	-0.0197023	0.1573	0.900323	0.980491	0.720356	1.33457
MFI	B cell	Bcells.trait446	CD24 on IgD- CD38dim	GCST90001770	CD24 on IgD- CD38dim B cell || id:ebi-a-GCST90001770	OSA	Inverse variance weighted	4	0.159109	0.323674	0.623022	1.17247	0.621703	2.21115
MFI	B cell	Bcells.trait448	CD24 on memory B cell	GCST90001771	CD24 on memory B cell || id:ebi-a-GCST90001771	OSA	Inverse variance weighted	16	-0.0690437	0.141278	0.625048	0.933286	0.707549	1.23104
MFI	B cell	Bcells.trait449	CD24 on unsw mem	GCST90001772	CD24 on unswitched memory B cell || id:ebi-a-GCST90001772	OSA	Inverse variance weighted	16	-0.0348618	0.141622	0.805558	0.965739	0.731658	1.27471
MFI	B cell	Bcells.trait450	CD24 on sw mem	GCST90001773	CD24 on switched memory B cell || id:ebi-a-GCST90001773	OSA	Inverse variance weighted	16	-0.0539029	0.143045	0.706304	0.947524	0.71586	1.25416
MFI	B cell	Bcells.trait451	CD24 on transitional	GCST90001774	CD24 on transitional B cell || id:ebi-a-GCST90001774	OSA	Inverse variance weighted	16	-0.105656	0.140403	0.451738	0.899734	0.683284	1.18475
MFI	B cell	Bcells.trait453	CD25 on B cell	GCST90001775	CD25 on B cell || id:ebi-a-GCST90001775	OSA	Inverse variance weighted	16	-0.142562	0.142653	0.31762	0.867134	0.655628	1.14687
MFI	B cell	Bcells.trait470	CD25 on CD20- CD38-	GCST90001776	CD25 on CD20- CD38- B cell || id:ebi-a-GCST90001776	OSA	Inverse variance weighted	16	0.281959	0.180879	0.119037	1.32572	0.930007	1.88982
MFI	B cell	Bcells.trait471	CD25 on CD24+ CD27+	GCST90001777	CD25 on CD24+ CD27+ B cell || id:ebi-a-GCST90001777	OSA	Inverse variance weighted	16	-0.135913	0.139681	0.330543	0.872919	0.663858	1.14782
MFI	B cell	Bcells.trait490	CD25 on IgD+ CD24+	GCST90001778	CD25 on IgD+ CD24+ B cell || id:ebi-a-GCST90001778	OSA	Inverse variance weighted	16	-0.0971728	0.140594	0.489464	0.907399	0.688847	1.19529
MFI	B cell	Bcells.trait491	CD25 on IgD+ CD24-	GCST90001779	CD25 on IgD+ CD24- B cell || id:ebi-a-GCST90001779	OSA	Inverse variance weighted	16	-0.114739	0.145133	0.429192	0.891599	0.670857	1.18498
MFI	B cell	Bcells.trait492	CD25 on IgD+ CD38-	GCST90001780	CD25 on IgD+ CD38- B cell || id:ebi-a-GCST90001780	OSA	Inverse variance weighted	16	-0.0732751	0.15571	0.637937	0.929345	0.68491	1.26102
MFI	B cell	Bcells.trait493	CD25 on IgD+ CD38- naive	GCST90001781	CD25 on IgD+ CD38- naive B cell || id:ebi-a-GCST90001781	OSA	Inverse variance weighted	16	-0.16974	0.233191	0.466673	0.843884	0.534302	1.33284
MFI	B cell	Bcells.trait494	CD25 on IgD+ CD38- unsw mem	GCST90001782	CD25 on IgD+ CD38- unswitched memory B cell || id:ebi-a-GCST90001782	OSA	Inverse variance weighted	16	-0.333937	0.187682	0.075196	0.716099	0.495695	1.0345
MFI	B cell	Bcells.trait495	CD25 on IgD+ CD38br	GCST90001783	CD25 on IgD+ CD38+ B cell || id:ebi-a-GCST90001783	OSA	Inverse variance weighted	16	-0.103768	0.140192	0.459186	0.901434	0.684857	1.1865
MFI	B cell	Bcells.trait496	CD25 on IgD+ CD38dim	GCST90001784	CD25 on IgD+ CD38dim B cell || id:ebi-a-GCST90001784	OSA	Inverse variance weighted	16	-0.126895	0.14292	0.37461	0.880826	0.665631	1.16559
MFI	B cell	Bcells.trait500	CD25 on IgD- CD24-	GCST90001785	CD25 on IgD- CD24- B cell || id:ebi-a-GCST90001785	OSA	Inverse variance weighted	16	-0.0400966	0.152521	0.792633	0.960697	0.712456	1.29543
MFI	B cell	Bcells.trait501	CD25 on IgD- CD27-	GCST90001786	CD25 on IgD- CD27- B cell || id:ebi-a-GCST90001786	OSA	Inverse variance weighted	16	-0.161266	0.154549	0.296734	0.851066	0.628649	1.15217
MFI	B cell	Bcells.trait502	CD25 on IgD- CD38-	GCST90001787	CD25 on IgD- CD38- B cell || id:ebi-a-GCST90001787	OSA	Inverse variance weighted	16	-0.0971549	0.152364	0.523703	0.907415	0.673149	1.22321
MFI	B cell	Bcells.trait503	CD25 on IgD- CD38br	GCST90001788	CD25 on IgD- CD38+ B cell || id:ebi-a-GCST90001788	OSA	Inverse variance weighted	16	0.225122	0.139896	0.107571	1.25247	0.95211	1.6476
MFI	B cell	Bcells.trait504	CD25 on IgD- CD38dim	GCST90001789	CD25 on IgD- CD38dim B cell || id:ebi-a-GCST90001789	OSA	Inverse variance weighted	16	-0.0423177	0.13888	0.760589	0.958565	0.730137	1.25846
MFI	B cell	Bcells.trait506	CD25 on memory B cell	GCST90001790	CD25 on memory B cell || id:ebi-a-GCST90001790	OSA	Inverse variance weighted	16	-0.144922	0.139891	0.300221	0.86509	0.657632	1.13799
MFI	B cell	Bcells.trait508	CD25 on naive-mature B cell	GCST90001791	CD25 on naive-mature B cell || id:ebi-a-GCST90001791	OSA	Inverse variance weighted	16	-0.168588	0.143151	0.238919	0.844857	0.638162	1.1185
MFI	B cell	Bcells.trait509	CD25 on unsw mem	GCST90001792	CD25 on unswitched memory B cell || id:ebi-a-GCST90001792	OSA	Inverse variance weighted	16	-0.154063	0.140001	0.271138	0.857218	0.651509	1.12788
MFI	B cell	Bcells.trait510	CD25 on sw mem	GCST90001793	CD25 on switched memory B cell || id:ebi-a-GCST90001793	OSA	Inverse variance weighted	16	-0.0411548	0.140945	0.770292	0.959681	0.728035	1.26503
MFI	B cell	Bcells.trait511	CD25 on IgD+	GCST90001794	CD25 on IgD+ B cell || id:ebi-a-GCST90001794	OSA	Inverse variance weighted	16	-0.114993	0.142575	0.419929	0.891372	0.674057	1.17875
MFI	B cell	Bcells.trait512	CD25 on transitional	GCST90001795	CD25 on transitional B cell || id:ebi-a-GCST90001795	OSA	Inverse variance weighted	16	-0.0463907	0.140885	0.741944	0.954669	0.724317	1.25828
MFI	B cell	Bcells.trait514	CD27 on CD20-	GCST90001796	CD27 on CD20- B cell || id:ebi-a-GCST90001796	OSA	Inverse variance weighted	16	-0.00495859	0.138641	0.971469	0.995054	0.758286	1.30575
MFI	B cell	Bcells.trait536	CD27 on CD20- CD38-	GCST90001797	CD27 on CD20- CD38- B cell || id:ebi-a-GCST90001797	OSA	Inverse variance weighted	16	-0.0414207	0.137369	0.763011	0.959425	0.732961	1.25586
MFI	B cell	Bcells.trait537	CD27 on CD24+ CD27+	GCST90001798	CD27 on CD24+ CD27+ B cell || id:ebi-a-GCST90001798	OSA	Inverse variance weighted	16	0.0710646	0.141394	0.615245	1.07365	0.813778	1.41651
MFI	B cell	Bcells.trait539	CD27 on T cell	GCST90001799	CD27 on T cell || id:ebi-a-GCST90001799	OSA	Inverse variance weighted	16	0.105011	0.180613	0.560962	1.11072	0.779587	1.58251
MFI	B cell	Bcells.trait561	CD27 on IgD+ CD24+	GCST90001800	CD27 on IgD+ CD24+ B cell || id:ebi-a-GCST90001800	OSA	Inverse variance weighted	16	0.155458	0.143429	0.278424	1.16819	0.881912	1.5474
MFI	B cell	Bcells.trait563	CD27 on IgD+ CD38- unsw mem	GCST90001801	CD27 on IgD+ CD38- unswitched memory B cell || id:ebi-a-GCST90001801	OSA	Inverse variance weighted	16	0.101553	0.192343	0.597515	1.10689	0.759239	1.61372
MFI	B cell	Bcells.trait565	CD27 on IgD- CD38-	GCST90001802	CD27 on IgD- CD38- B cell || id:ebi-a-GCST90001802	OSA	Inverse variance weighted	16	-0.0349355	0.145926	0.810791	0.965668	0.72546	1.28541
MFI	B cell	Bcells.trait566	CD27 on IgD- CD38br	GCST90001803	CD27 on IgD- CD38+ B cell || id:ebi-a-GCST90001803	OSA	Inverse variance weighted	16	0.0511595	0.166202	0.758222	1.05249	0.759879	1.45778
MFI	B cell	Bcells.trait567	CD27 on IgD- CD38dim	GCST90001804	CD27 on IgD- CD38dim B cell || id:ebi-a-GCST90001804	OSA	Inverse variance weighted	16	0.12256	0.140814	0.384099	1.13039	0.857757	1.48967
MFI	B cell	Bcells.trait570	CD27 on memory B cell	GCST90001805	CD27 on memory B cell || id:ebi-a-GCST90001805	OSA	Inverse variance weighted	16	0.122859	0.142763	0.389468	1.13072	0.854742	1.49582
MFI	B cell	Bcells.trait571	CD27 on unsw mem	GCST90001806	CD27 on unswitched memory B cell || id:ebi-a-GCST90001806	OSA	Inverse variance weighted	16	0.161233	0.142669	0.258425	1.17496	0.888343	1.55405
MFI	B cell	Bcells.trait572	CD27 on PB/PC	GCST90001807	CD27 on Plasma Blast-Plasma Cell || id:ebi-a-GCST90001807	OSA	Inverse variance weighted	16	-0.233026	0.142117	0.101073	0.792133	0.59955	1.04658
MFI	B cell	Bcells.trait574	CD27 on sw mem	GCST90001808	CD27 on switched memory B cell || id:ebi-a-GCST90001808	OSA	Inverse variance weighted	16	0.0607536	0.14252	0.669903	1.06264	0.803654	1.40508
MFI	B cell	Bcells.trait597	CD38 on CD20-	GCST90001809	CD38 on CD20- B cell || id:ebi-a-GCST90001809	OSA	Inverse variance weighted	16	0.0835974	0.13732	0.542672	1.08719	0.830647	1.42297
MFI	B cell	Bcells.trait619	CD38 on CD3- CD19-	GCST90001810	CD38 on CD3- CD19- || id:ebi-a-GCST90001810	OSA	Inverse variance weighted	16	0.321671	0.191108	0.0923385	1.37943	0.948474	2.0062
MFI	B cell	Bcells.trait637	CD38 on IgD+ CD24-	GCST90001811	CD38 on IgD+ CD24- B cell || id:ebi-a-GCST90001811	OSA	Inverse variance weighted	16	0.0401907	0.143047	0.778739	1.04101	0.786486	1.3779
MFI	B cell	Bcells.trait640	CD38 on IgD+ CD38br	GCST90001812	CD38 on IgD+ CD38+ B cell || id:ebi-a-GCST90001812	OSA	Inverse variance weighted	16	-0.136434	0.141256	0.334111	0.872464	0.661467	1.15077
MFI	B cell	Bcells.trait641	CD38 on IgD+ CD38dim	GCST90001813	CD38 on IgD+ CD38dim B cell || id:ebi-a-GCST90001813	OSA	Inverse variance weighted	16	-0.0125961	0.143696	0.930149	0.987483	0.745097	1.30872
MFI	B cell	Bcells.trait643	CD38 on IgD- CD38br	GCST90001814	CD38 on IgD- CD38+ B cell || id:ebi-a-GCST90001814	OSA	Inverse variance weighted	16	-0.0944714	0.138705	0.49581	0.909854	0.693272	1.1941
MFI	B cell	Bcells.trait644	CD38 on IgD- CD38dim	GCST90001815	CD38 on IgD- CD38dim B cell || id:ebi-a-GCST90001815	OSA	Inverse variance weighted	16	-0.123559	0.139328	0.375176	0.88377	0.672575	1.16128
MFI	B cell	Bcells.trait646	CD38 on naive-mature B cell	GCST90001816	CD38 on naive-mature B cell || id:ebi-a-GCST90001816	OSA	Inverse variance weighted	16	0.114052	0.142038	0.421991	1.12081	0.848452	1.4806
MFI	B cell	Bcells.trait647	CD38 on PB/PC	GCST90001817	CD38 on Plasma Blast-Plasma Cell || id:ebi-a-GCST90001817	OSA	Inverse variance weighted	16	-0.0115254	0.144555	0.936452	0.988541	0.744642	1.31233
MFI	B cell	Bcells.trait649	CD38 on IgD+	GCST90001818	CD38 on IgD+ B cell || id:ebi-a-GCST90001818	OSA	Inverse variance weighted	16	0.0202329	0.143072	0.88754	1.02044	0.770906	1.35074
MFI	B cell	Bcells.trait650	CD38 on transitional	GCST90001819	CD38 on transitional B cell || id:ebi-a-GCST90001819	OSA	Inverse variance weighted	16	-0.182113	0.141143	0.196957	0.833507	0.632071	1.09914
MFI	B cell	Bcells.trait775	IgD on IgD+ CD24+	GCST90001820	IgD on IgD+ CD24+ B cell || id:ebi-a-GCST90001820	OSA	Inverse variance weighted	16	0.177232	0.143168	0.21574	1.19391	0.901788	1.58066
MFI	B cell	Bcells.trait776	IgD on IgD+ CD24-	GCST90001821	IgD on IgD+ CD24- B cell || id:ebi-a-GCST90001821	OSA	Inverse variance weighted	16	-0.0954118	0.143271	0.505441	0.908999	0.686449	1.2037
MFI	B cell	Bcells.trait777	IgD on IgD+ CD38-	GCST90001822	IgD on IgD+ CD38- B cell || id:ebi-a-GCST90001822	OSA	Inverse variance weighted	16	0.0299305	0.178585	0.8669	1.03038	0.726079	1.46222
MFI	B cell	Bcells.trait779	IgD on IgD+ CD38- unsw mem	GCST90001823	IgD on IgD+ CD38- unswitched memory B cell || id:ebi-a-GCST90001823	OSA	Inverse variance weighted	16	0.262957	0.225149	0.242837	1.30077	0.836662	2.02233
MFI	B cell	Bcells.trait780	IgD on IgD+ CD38br	GCST90001824	IgD on IgD+ CD38+ B cell || id:ebi-a-GCST90001824	OSA	Inverse variance weighted	16	0.0718896	0.142113	0.612952	1.07454	0.813303	1.41968
MFI	B cell	Bcells.trait781	IgD on IgD+ CD38dim	GCST90001825	IgD on IgD+ CD38dim B cell || id:ebi-a-GCST90001825	OSA	Inverse variance weighted	16	-0.05767	0.146869	0.694568	0.943961	0.707843	1.25884
MFI	B cell	Bcells.trait785	IgD on unsw mem	GCST90001826	IgD on unswitched memory B cell || id:ebi-a-GCST90001826	OSA	Inverse variance weighted	16	0.153474	0.143081	0.283432	1.16588	0.880765	1.54328
MFI	B cell	Bcells.trait786	IgD on IgD+	GCST90001827	IgD on IgD+ B cell || id:ebi-a-GCST90001827	OSA	Inverse variance weighted	16	-0.0012952	0.144293	0.992838	0.998706	0.752685	1.32514
MFI	B cell	Bcells.trait787	IgD on transitional	GCST90001828	IgD on transitional B cell || id:ebi-a-GCST90001828	OSA	Inverse variance weighted	16	0.124344	0.142443	0.382698	1.13241	0.856548	1.4971
MFI	B cell	Bcells.trait84	BAFF-R on B cell	GCST90001829	BAFF-R on B cell || id:ebi-a-GCST90001829	OSA	Inverse variance weighted	16	0.31994	0.163802	0.0507937	1.37705	0.99889	1.89836
MFI	B cell	Bcells.trait85	BAFF-R on CD20-	GCST90001830	BAFF-R on CD20- B cell || id:ebi-a-GCST90001830	OSA	Inverse variance weighted	15	-0.0205803	0.144772	0.886956	0.97963	0.737615	1.30105
MFI	cDC	Blue.530.30.cDC.trait1	CD62L on CD62L+ myeloid DC	GCST90001831	CD62L on CD62L+ myeloid Dendritic Cell || id:ebi-a-GCST90001831	OSA	Inverse variance weighted	17	0.115469	0.149626	0.440281	1.1224	0.837112	1.50492
MFI	cDC	Blue.530.30.cDC.trait2	CD62L on CD62L+ plasmacytoid DC	GCST90001832	CD62L on CD62L+ plasmacytoid Dendritic Cell || id:ebi-a-GCST90001832	OSA	Inverse variance weighted	17	0.116981	0.149131	0.432794	1.1241	0.839193	1.50573
MFI	cDC	Blue.530.30.cDC.trait3	CD62L on CD62L+ DC	GCST90001833	CD62L on CD62L+ Dendritic Cell || id:ebi-a-GCST90001833	OSA	Inverse variance weighted	17	0.191369	0.149523	0.200595	1.21091	0.903303	1.62326
MFI	cDC	Blue.530.30.cDC.trait4	CD62L on monocyte	GCST90001834	CD62L on monocyte || id:ebi-a-GCST90001834	OSA	Inverse variance weighted	16	0.0687894	0.178325	0.699679	1.07121	0.755235	1.51938
MFI	cDC	Blue.530.30.cDC.trait5	CD62L on granulocyte	GCST90001835	CD62L on granulocyte || id:ebi-a-GCST90001835	OSA	Inverse variance weighted	17	0.0893989	0.153003	0.559023	1.09352	0.810189	1.47593
MFI	Myeloid cell	Blue.530.30.MDSC.trait1	CD66b on CD66b++ myeloid cell	GCST90001836	CD66b on CD66b++ myeloid cell || id:ebi-a-GCST90001836	OSA	Inverse variance weighted	16	-0.275478	0.216553	0.203336	0.759209	0.496624	1.16063
MFI	Myeloid cell	Blue.530.30.MDSC.trait2	CD66b on Gr MDSC	GCST90001837	CD66b on Granulocytic Myeloid-Derived Suppressor Cells || id:ebi-a-GCST90001837	OSA	Inverse variance weighted	16	0.0253594	0.232843	0.913272	1.02568	0.649851	1.61887
MFI	Maturation stages of T cell	Blue.530.30.MT.trait10	CD3 on naive CD8br	GCST90001838	CD3 on naive CD8+ T cell || id:ebi-a-GCST90001838	OSA	Inverse variance weighted	17	-0.22281	0.158406	0.159554	0.800267	0.586674	1.09162
MFI	Maturation stages of T cell	Blue.530.30.MT.trait11	CD3 on EM CD8br	GCST90001839	CD3 on Effector Memory CD8+ T cell || id:ebi-a-GCST90001839	OSA	Inverse variance weighted	17	-0.222821	0.184681	0.227617	0.800258	0.55722	1.1493
MFI	Maturation stages of T cell	Blue.530.30.MT.trait12	CD3 on TD CD8br	GCST90001840	CD3 on Terminally Differentiated CD8+ T cell || id:ebi-a-GCST90001840	OSA	Inverse variance weighted	17	-0.26232	0.160868	0.102964	0.769264	0.561231	1.05441
MFI	Maturation stages of T cell	Blue.530.30.MT.trait3	CD3 on CM CD4+	GCST90001841	CD3 on Central Memory CD4+ T cell || id:ebi-a-GCST90001841	OSA	Inverse variance weighted	15	-0.178269	0.168165	0.289107	0.836717	0.601774	1.16339
MFI	Maturation stages of T cell	Blue.530.30.MT.trait4	CD3 on Naive CD4+	GCST90001842	CD3 on Naive CD4+ T cell || id:ebi-a-GCST90001842	OSA	Inverse variance weighted	17	-0.100568	0.156892	0.521522	0.904323	0.664928	1.22991
MFI	Maturation stages of T cell	Blue.530.30.MT.trait5	CD3 on EM CD4+	GCST90001843	CD3 on Effector Memory CD4+ T cell || id:ebi-a-GCST90001843	OSA	Inverse variance weighted	17	-0.196086	0.186527	0.293146	0.821942	0.570251	1.18472
MFI	Maturation stages of T cell	Blue.530.30.MT.trait6	CD3 on TD CD4+	GCST90001844	CD3 on Terminally Differentiated CD4+ T cell || id:ebi-a-GCST90001844	OSA	Inverse variance weighted	17	-0.0140466	0.191994	0.941677	0.986052	0.676817	1.43657
MFI	Maturation stages of T cell	Blue.530.30.MT.trait7	CD3 on CD45RA- CD4+	GCST90001845	CD3 on CD45RA- CD4+ T cell || id:ebi-a-GCST90001845	OSA	Inverse variance weighted	17	-0.189622	0.179463	0.290691	0.827272	0.58195	1.17601
MFI	Maturation stages of T cell	Blue.530.30.MT.trait9	CD3 on CM CD8br	GCST90001846	CD3 on Central Memory CD8+ T cell || id:ebi-a-GCST90001846	OSA	Inverse variance weighted	17	-0.0108421	0.153314	0.943622	0.989217	0.732467	1.33596
MFI	TBNK	Blue.530.30.TBNK.trait4	CD3 on HLA DR+ T cell	GCST90001847	CD3 on HLA DR+ T cell || id:ebi-a-GCST90001847	OSA	Inverse variance weighted	17	-0.193105	0.153351	0.207945	0.824396	0.610381	1.11345
MFI	TBNK	Blue.530.30.TBNK.trait5	CD3 on NKT	GCST90001848	CD3 on Natural Killer T || id:ebi-a-GCST90001848	OSA	Inverse variance weighted	17	0.0342221	0.224717	0.878958	1.03481	0.666162	1.60748
MFI	TBNK	Blue.530.30.TBNK.trait6	CD3 on HLA DR+ CD4+	GCST90001849	CD3 on HLA DR+ CD4+ T cell || id:ebi-a-GCST90001849	OSA	Inverse variance weighted	17	-0.0340258	0.162265	0.833907	0.966547	0.703235	1.32845
MFI	TBNK	Blue.530.30.TBNK.trait7	CD3 on HLA DR+ CD8br	GCST90001850	CD3 on HLA DR+ CD8+ T cell || id:ebi-a-GCST90001850	OSA	Inverse variance weighted	17	-0.22561	0.153199	0.140843	0.798029	0.591035	1.07752
MFI	Treg	Blue.530.30.Treg.trait1	CD3 on T cell	GCST90001851	CD3 on T cell || id:ebi-a-GCST90001851	OSA	Inverse variance weighted	17	-0.0354126	0.166804	0.831872	0.965207	0.69604	1.33846
MFI	Treg	Blue.530.30.Treg.trait10	CD3 on CD39+ resting Treg	GCST90001852	CD3 on CD39+ resting CD4 regulatory T cell || id:ebi-a-GCST90001852	OSA	Inverse variance weighted	17	-0.212881	0.169993	0.210464	0.808253	0.579224	1.12784
MFI	Treg	Blue.530.30.Treg.trait11	CD3 on activated Treg	GCST90001853	CD3 on activated CD4 regulatory T cell || id:ebi-a-GCST90001853	OSA	Inverse variance weighted	17	-0.102211	0.169891	0.547422	0.902839	0.647137	1.25958
MFI	Treg	Blue.530.30.Treg.trait12	CD3 on CD39+ activated Treg	GCST90001854	CD3 on CD39+ activated CD4 regulatory T cell || id:ebi-a-GCST90001854	OSA	Inverse variance weighted	17	-0.0640634	0.155562	0.680472	0.937946	0.69145	1.27231
MFI	Treg	Blue.530.30.Treg.trait13	CD3 on secreting Treg	GCST90001855	CD3 on secreting CD4 regulatory T cell || id:ebi-a-GCST90001855	OSA	Inverse variance weighted	17	-0.1523	0.167572	0.363421	0.85873	0.618325	1.19261
MFI	Treg	Blue.530.30.Treg.trait14	CD3 on CD39+ secreting Treg	GCST90001856	CD3 on CD39+ secreting CD4 regulatory T cell || id:ebi-a-GCST90001856	OSA	Inverse variance weighted	17	-0.0872878	0.156627	0.577325	0.916413	0.674167	1.2457
MFI	Treg	Blue.530.30.Treg.trait15	CD3 on activated & secreting Treg	GCST90001857	CD3 on activated & secreting CD4 regulatory T cell || id:ebi-a-GCST90001857	OSA	Inverse variance weighted	17	-0.109083	0.16962	0.520155	0.896656	0.643047	1.25028
MFI	Treg	Blue.530.30.Treg.trait17	CD3 on CD45RA+ CD4+	GCST90001858	CD3 on CD45RA+ CD4+ T cell || id:ebi-a-GCST90001858	OSA	Inverse variance weighted	17	-0.0843954	0.156837	0.590502	0.919068	0.675842	1.24983
MFI	Treg	Blue.530.30.Treg.trait2	CD3 on CD8br	GCST90001859	CD3 on CD8+ T cell || id:ebi-a-GCST90001859	OSA	Inverse variance weighted	17	-0.13529	0.163848	0.408971	0.873463	0.633541	1.20424
MFI	Treg	Blue.530.30.Treg.trait21	CD3 on CD39+ CD4+	GCST90001860	CD3 on CD39+ CD4+ T cell || id:ebi-a-GCST90001860	OSA	Inverse variance weighted	17	-0.0800854	0.174696	0.646645	0.923037	0.655413	1.29994
MFI	Treg	Blue.530.30.Treg.trait22	CD3 on CD28+ CD4+	GCST90001861	CD3 on CD28+ CD4+ T cell || id:ebi-a-GCST90001861	OSA	Inverse variance weighted	17	-0.0286832	0.160781	0.858409	0.971724	0.709061	1.33169
MFI	Treg	Blue.530.30.Treg.trait23	CD3 on CD28+ DN (CD4-CD8-)	GCST90001862	CD3 on CD28+ CD4-CD8- T cell || id:ebi-a-GCST90001862	OSA	Inverse variance weighted	17	0.0871873	0.168333	0.604496	1.0911	0.784471	1.51758
MFI	Treg	Blue.530.30.Treg.trait3	CD3 on CD28+ CD45RA- CD8br	GCST90001863	CD3 on CD28+ CD45RA- CD8+ T cell || id:ebi-a-GCST90001863	OSA	Inverse variance weighted	17	-0.124537	0.167875	0.458183	0.882906	0.635355	1.22691
MFI	Treg	Blue.530.30.Treg.trait4	CD3 on CD28+ CD45RA+ CD8br	GCST90001864	CD3 on CD28+ CD45RA+ CD8+ T cell || id:ebi-a-GCST90001864	OSA	Inverse variance weighted	17	-0.196623	0.158791	0.215622	0.8215	0.601786	1.12143
MFI	Treg	Blue.530.30.Treg.trait5	CD3 on CD28- CD8br	GCST90001865	CD3 on CD28- CD8+ T cell || id:ebi-a-GCST90001865	OSA	Inverse variance weighted	17	-0.196721	0.174596	0.259861	0.82142	0.583373	1.1566
MFI	Treg	Blue.530.30.Treg.trait6	CD3 on CD39+ CD8br	GCST90001866	CD3 on CD39+ CD8+ T cell || id:ebi-a-GCST90001866	OSA	Inverse variance weighted	17	-0.170903	0.154253	0.26789	0.842904	0.622981	1.14046
MFI	Treg	Blue.530.30.Treg.trait7	CD3 on CD4+	GCST90001867	CD3 on CD4+ T cell || id:ebi-a-GCST90001867	OSA	Inverse variance weighted	17	-0.062638	0.15812	0.692001	0.939283	0.688972	1.28054
MFI	Treg	Blue.530.30.Treg.trait8	CD3 on CD4 Treg	GCST90001868	CD3 on CD4 regulatory T cell || id:ebi-a-GCST90001868	OSA	Inverse variance weighted	4	-0.207818	0.351258	0.554091	0.812355	0.408083	1.61712
MFI	Treg	Blue.530.30.Treg.trait9	CD3 on resting Treg	GCST90001869	CD3 on resting CD4 regulatory T cell || id:ebi-a-GCST90001869	OSA	Inverse variance weighted	17	-0.12486	0.166838	0.454224	0.88262	0.636441	1.22402
MFI	Myeloid cell	Blue.585.42.MDSC.trait1	CD34 on HSC	GCST90001870	CD34 on Hematopoietic Stem Cell || id:ebi-a-GCST90001870	OSA	Inverse variance weighted	16	-0.392126	0.206808	0.0579485	0.675619	0.450467	1.01331
MFI	Maturation stages of T cell	HVEM1000_150630.trait1	HVEM on T cell	GCST90001871	HVEM on T cell || id:ebi-a-GCST90001871	OSA	Inverse variance weighted	17	0.0856884	0.233467	0.7136	1.08947	0.689418	1.72165
MFI	Maturation stages of T cell	HVEM1000_150630.trait10	HVEM on naive CD8br	GCST90001872	HVEM on naive CD8+ T cell || id:ebi-a-GCST90001872	OSA	Inverse variance weighted	17	-0.208249	0.228379	0.361844	0.812005	0.51899	1.27045
MFI	Maturation stages of T cell	HVEM1000_150630.trait11	HVEM on EM CD8br	GCST90001873	HVEM on Effector Memory CD8+ T cell || id:ebi-a-GCST90001873	OSA	Inverse variance weighted	17	0.0636601	0.233633	0.785254	1.06573	0.674178	1.68469
MFI	Maturation stages of T cell	HVEM1000_150630.trait12	HVEM on TD CD8br	GCST90001874	HVEM on Terminally Differentiated CD8+ T cell || id:ebi-a-GCST90001874	OSA	Inverse variance weighted	17	0.0463099	0.235013	0.843786	1.0474	0.660793	1.66019
MFI	Maturation stages of T cell	HVEM1000_150630.trait2	HVEM on CD4+	GCST90001875	HVEM on CD4+ T cell || id:ebi-a-GCST90001875	OSA	Inverse variance weighted	17	-0.0453755	0.235643	0.847303	0.955639	0.602157	1.51662
MFI	Maturation stages of T cell	HVEM1000_150630.trait3	HVEM on CM CD4+	GCST90001876	HVEM on Central Memory CD4+ T cell || id:ebi-a-GCST90001876	OSA	Inverse variance weighted	17	-0.115884	0.255649	0.650338	0.890579	0.539584	1.46989
MFI	Maturation stages of T cell	HVEM1000_150630.trait4	HVEM on naive CD4+	GCST90001877	HVEM on naive CD4+ T cell || id:ebi-a-GCST90001877	OSA	Inverse variance weighted	17	0.0584115	0.294226	0.842634	1.06015	0.595549	1.8872
MFI	Maturation stages of T cell	HVEM1000_150630.trait5	HVEM on EM CD4+	GCST90001878	HVEM on Effector Memory CD4+ T cell || id:ebi-a-GCST90001878	OSA	Inverse variance weighted	17	-0.0514825	0.231541	0.824044	0.94982	0.603323	1.49532
MFI	Maturation stages of T cell	HVEM1000_150630.trait6	HVEM on TD CD4+	GCST90001879	HVEM on Terminally Differentiated CD4+ T cell || id:ebi-a-GCST90001879	OSA	Inverse variance weighted	17	0.0234507	0.232596	0.919692	1.02373	0.648925	1.61501
MFI	Maturation stages of T cell	HVEM1000_150630.trait7	HVEM on CD45RA- CD4+	GCST90001880	HVEM on CD45RA- CD4+ T cell || id:ebi-a-GCST90001880	OSA	Inverse variance weighted	17	-0.0852656	0.230483	0.711424	0.918268	0.584492	1.44265
MFI	Maturation stages of T cell	HVEM1000_150630.trait8	HVEM on CD8br	GCST90001881	HVEM on CD8+ T cell || id:ebi-a-GCST90001881	OSA	Inverse variance weighted	17	-0.0218298	0.22904	0.924069	0.978407	0.624535	1.53279
MFI	Maturation stages of T cell	HVEM1000_150630.trait9	HVEM on CM CD8br	GCST90001882	HVEM on Central Memory CD8+ T cell || id:ebi-a-GCST90001882	OSA	Inverse variance weighted	17	-0.115034	0.228483	0.614635	0.891336	0.569578	1.39486
MFI	TBNK	Blue.585.42.TBNK.trait1	CD16-CD56 on NKT	GCST90001883	CD16-CD56 on Natural Killer T || id:ebi-a-GCST90001883	OSA	Inverse variance weighted	17	-0.0751717	0.17128	0.660747	0.927584	0.663066	1.29763
MFI	TBNK	Blue.585.42.TBNK.trait2	CD16-CD56 on NK	GCST90001884	CD16-CD56 on Natural Killer || id:ebi-a-GCST90001884	OSA	Inverse variance weighted	17	-0.0293006	0.155376	0.850423	0.971124	0.716171	1.31684
MFI	TBNK	Blue.585.42.TBNK.trait3	CD16-CD56 on HLA DR+ NK	GCST90001885	CD16-CD56 on HLA DR+ Natural Killer || id:ebi-a-GCST90001885	OSA	Inverse variance weighted	17	-0.104004	0.152946	0.4965	0.901221	0.667792	1.21625
MFI	Treg	Blue.585.42.Treg.trait10	CD28 on CD39+ activated Treg	GCST90001886	CD28 on CD39+ activated CD4 regulatory T cell || id:ebi-a-GCST90001886	OSA	Inverse variance weighted	17	0.0832565	0.150464	0.580036	1.08682	0.809246	1.4596
MFI	Treg	Blue.585.42.Treg.trait11	CD28 on secreting Treg	GCST90001887	CD28 on secreting CD4 regulatory T cell || id:ebi-a-GCST90001887	OSA	Inverse variance weighted	17	-0.0464906	0.15546	0.764901	0.954574	0.703848	1.29461
MFI	Treg	Blue.585.42.Treg.trait12	CD28 on CD39+ secreting Treg	GCST90001888	CD28 on CD39+ secreting CD4 regulatory T cell || id:ebi-a-GCST90001888	OSA	Inverse variance weighted	17	0.208528	0.153627	0.174665	1.23186	0.911575	1.66469
MFI	Treg	Blue.585.42.Treg.trait13	CD28 on activated & secreting Treg	GCST90001889	CD28 on activated & secreting CD4 regulatory T cell || id:ebi-a-GCST90001889	OSA	Inverse variance weighted	17	-0.0175969	0.151977	0.907821	0.982557	0.729445	1.3235
MFI	Treg	Blue.585.42.Treg.trait15	CD28 on CD45RA+ CD4+	GCST90001890	CD28 on CD45RA+ CD4+ T cell || id:ebi-a-GCST90001890	OSA	Inverse variance weighted	17	0.0204961	0.158584	0.897164	1.02071	0.748018	1.39281
MFI	Treg	Blue.585.42.Treg.trait18	CD28 on CD45RA- CD4 not Treg	GCST90001891	CD28 on CD45RA- CD4 not regulatory T cell || id:ebi-a-GCST90001891	OSA	Inverse variance weighted	17	-0.241118	0.156335	0.122996	0.785749	0.578374	1.06748
MFI	Treg	Blue.585.42.Treg.trait19	CD28 on CD39+ CD4+	GCST90001892	CD28 on CD39+ CD4+ T cell || id:ebi-a-GCST90001892	OSA	Inverse variance weighted	17	0.00263504	0.156469	0.986564	1.00264	0.737829	1.36249
MFI	Treg	Blue.585.42.Treg.trait2	CD28 on CD28+ CD45RA- CD8br	GCST90001893	CD28 on CD28+ CD45RA- CD8+ T cell || id:ebi-a-GCST90001893	OSA	Inverse variance weighted	17	-0.130253	0.157427	0.408018	0.877873	0.644803	1.19519
MFI	Treg	Blue.585.42.Treg.trait20	CD28 on CD28+ CD4+	GCST90001894	CD28 on CD28+ CD4+ T cell || id:ebi-a-GCST90001894	OSA	Inverse variance weighted	17	-0.241781	0.156683	0.1228	0.785228	0.577597	1.0675
MFI	Treg	Blue.585.42.Treg.trait21	CD28 on CD28+ DN (CD4-CD8-)	GCST90001895	CD28 on CD28+ DN (CD4-CD8-)	OSA	Inverse variance weighted	NA	NA	NA	NA	NA	NA	NA
MFI	Treg	Blue.585.42.Treg.trait3	CD28 on CD28+ CD45RA+ CD8br	GCST90001896	CD28 on CD28+ CD45RA+ CD8+ T cell || id:ebi-a-GCST90001896	OSA	Inverse variance weighted	17	-0.206863	0.159448	0.194504	0.813131	0.594888	1.11144
MFI	Treg	Blue.585.42.Treg.trait4	CD28 on CD39+ CD8br	GCST90001897	CD28 on CD39+ CD8+ T cell || id:ebi-a-GCST90001897	OSA	Inverse variance weighted	17	-0.129228	0.155468	0.40585	0.878773	0.647947	1.19183
MFI	Treg	Blue.585.42.Treg.trait5	CD28 on CD4+	GCST90001898	CD28 on CD4+ T cell || id:ebi-a-GCST90001898	OSA	Inverse variance weighted	17	-0.283516	0.156746	0.0704874	0.753131	0.553918	1.02399
MFI	Treg	Blue.585.42.Treg.trait6	CD28 on CD4 Treg	GCST90001899	CD28 on CD4 regulatory T cell || id:ebi-a-GCST90001899	OSA	Inverse variance weighted	17	-0.01726	0.148073	0.907206	0.982888	0.735295	1.31385
MFI	Treg	Blue.585.42.Treg.trait7	CD28 on resting Treg	GCST90001900	CD28 on resting CD4 regulatory T cell || id:ebi-a-GCST90001900	OSA	Inverse variance weighted	4	0.298556	0.352811	0.39743	1.34791	0.67506	2.69141
MFI	Treg	Blue.585.42.Treg.trait8	CD28 on CD39+ resting Treg	GCST90001901	CD28 on CD39+ resting CD4 regulatory T cell || id:ebi-a-GCST90001901	OSA	Inverse variance weighted	17	-0.141105	0.155569	0.364393	0.868398	0.640171	1.17799
MFI	Treg	Blue.585.42.Treg.trait9	CD28 on activated Treg	GCST90001902	CD28 on activated CD4 regulatory T cell || id:ebi-a-GCST90001902	OSA	Inverse variance weighted	17	0.045682	0.149653	0.760174	1.04674	0.780642	1.40355
MFI	cDC	Blue.670.LP.cDC.trait1	CD86 on myeloid DC	GCST90001903	CD86 on myeloid Dendritic Cell || id:ebi-a-GCST90001903	OSA	Inverse variance weighted	17	-0.0285889	0.159935	0.858131	0.971816	0.710305	1.32961
MFI	cDC	Blue.670.LP.cDC.trait2	CD86 on CD62L+ myeloid DC	GCST90001904	CD86 on CD62L+ myeloid Dendritic Cell || id:ebi-a-GCST90001904	OSA	Inverse variance weighted	17	-0.0410721	0.157943	0.79483	0.95976	0.704237	1.308
MFI	cDC	Blue.670.LP.cDC.trait3	CD86 on monocyte	GCST90001905	CD86 on monocyte || id:ebi-a-GCST90001905	OSA	Inverse variance weighted	17	0.144326	0.158198	0.361604	1.15526	0.847265	1.57522
MFI	cDC	Blue.670.LP.cDC.trait4	CD86 on granulocyte	GCST90001906	CD86 on granulocyte || id:ebi-a-GCST90001906	OSA	Inverse variance weighted	17	-0.320291	0.160312	0.0457254	0.725937	0.530198	0.99394
MFI	Maturation stages of T cell	Blue.670.LP.MT.trait1	CCR7 on naive CD4+	GCST90001907	CCR7 on naive CD4+ T cell || id:ebi-a-GCST90001907	OSA	Inverse variance weighted	17	-0.0868233	0.15797	0.58258	0.916839	0.672708	1.24957
MFI	Maturation stages of T cell	Blue.670.LP.MT.trait3	CCR7 on naive CD8br	GCST90001908	CCR7 on naive CD8+ T cell || id:ebi-a-GCST90001908	OSA	Inverse variance weighted	17	0.0120615	0.156906	0.938726	1.01213	0.744178	1.37657
MFI	TBNK	Blue.670.LP.TBNK.trait1	CD45 on CD14+ monocyte	GCST90001909	CD45 on CD14+ monocyte || id:ebi-a-GCST90001909	OSA	Inverse variance weighted	17	0.0563894	0.152906	0.712289	1.05801	0.784031	1.42773
MFI	TBNK	Blue.670.LP.TBNK.trait10	CD45 on B cell	GCST90001910	CD45 on B cell || id:ebi-a-GCST90001910	OSA	Inverse variance weighted	17	-0.115322	0.147106	0.433076	0.891079	0.667877	1.18887
MFI	TBNK	Blue.670.LP.TBNK.trait11	CD45 on NK	GCST90001911	CD45 on Natural Killer || id:ebi-a-GCST90001911	OSA	Inverse variance weighted	17	-0.100353	0.164128	0.540914	0.904518	0.655705	1.24774
MFI	TBNK	Blue.670.LP.TBNK.trait12	CD45 on HLA DR+ NK	GCST90001912	CD45 on HLA DR+ Natural Killer || id:ebi-a-GCST90001912	OSA	Inverse variance weighted	17	0.0455333	0.154154	0.767707	1.04659	0.773671	1.41577
MFI	TBNK	Blue.670.LP.TBNK.trait13	CD45 on granulocyte	GCST90001913	CD45 on granulocyte || id:ebi-a-GCST90001913	OSA	Inverse variance weighted	17	-0.0654242	0.167864	0.696726	0.93667	0.674058	1.30159
MFI	TBNK	Blue.670.LP.TBNK.trait2	CD45 on lymphocyte	GCST90001914	CD45 on lymphocyte || id:ebi-a-GCST90001914	OSA	Inverse variance weighted	17	-0.0732506	0.150938	0.627462	0.929368	0.691364	1.24931
MFI	TBNK	Blue.670.LP.TBNK.trait3	CD45 on T cell	GCST90001915	CD45 on T cell || id:ebi-a-GCST90001915	OSA	Inverse variance weighted	17	-0.115917	0.148854	0.436139	0.890549	0.665197	1.19224
MFI	TBNK	Blue.670.LP.TBNK.trait4	CD45 on CD4+	GCST90001916	CD45 on CD4+ T cell || id:ebi-a-GCST90001916	OSA	Inverse variance weighted	17	-0.182695	0.150012	0.223274	0.833022	0.620818	1.11776
MFI	TBNK	Blue.670.LP.TBNK.trait5	CD45 on CD8br	GCST90001917	CD45 on CD8+ T cell || id:ebi-a-GCST90001917	OSA	Inverse variance weighted	17	-0.205545	0.140319	0.142963	0.814203	0.618431	1.07195
MFI	TBNK	Blue.670.LP.TBNK.trait6	CD45 on HLA DR+ T cell	GCST90001918	CD45 on HLA DR+ T cell || id:ebi-a-GCST90001918	OSA	Inverse variance weighted	17	0.0997226	0.166664	0.549609	1.10486	0.79697	1.53171
MFI	TBNK	Blue.670.LP.TBNK.trait7	CD45 on NKT	GCST90001919	CD45 on Natural Killer T || id:ebi-a-GCST90001919	OSA	Inverse variance weighted	17	-0.237568	0.154306	0.123659	0.788543	0.582744	1.06702
MFI	TBNK	Blue.670.LP.TBNK.trait8	CD45 on HLA DR+ CD4+	GCST90001920	CD45 on HLA DR+ CD4+ T cell || id:ebi-a-GCST90001920	OSA	Inverse variance weighted	17	0.000113189	0.15232	0.999407	1.00011	0.741979	1.34805
MFI	TBNK	Blue.670.LP.TBNK.trait9	CD45 on HLA DR+ CD8br	GCST90001921	CD45 on HLA DR+ CD8+ T cell || id:ebi-a-GCST90001921	OSA	Inverse variance weighted	17	-0.0169647	0.151732	0.910976	0.983178	0.730257	1.3237
MFI	Treg	Blue.670.LP.Treg.trait1	CD127 on T cell	GCST90001922	CD127 on T cell || id:ebi-a-GCST90001922	OSA	Inverse variance weighted	17	-0.0708601	0.159978	0.657813	0.931592	0.680847	1.27468
MFI	Treg	Blue.670.LP.Treg.trait10	CD127 on CD45RA- CD4 not Treg	GCST90001923	CD127 on CD45RA- CD4 not regulatory T cell || id:ebi-a-GCST90001923	OSA	Inverse variance weighted	17	-0.0726948	0.156873	0.643079	0.929885	0.683748	1.26463
MFI	Treg	Blue.670.LP.Treg.trait11	CD127 on CD28+ CD4+	GCST90001924	CD127 on CD28+ CD4+ T cell || id:ebi-a-GCST90001924	OSA	Inverse variance weighted	17	-0.00163423	0.196409	0.993361	0.998367	0.679366	1.46716
MFI	Treg	Blue.670.LP.Treg.trait12	CD127 on CD28+ DN (CD4-CD8-)	GCST90001925	CD127 on CD28+ CD4-CD8- T cell || id:ebi-a-GCST90001925	OSA	Inverse variance weighted	17	-0.0708974	0.172551	0.681163	0.931557	0.664249	1.30644
MFI	Treg	Blue.670.LP.Treg.trait13	CD127 on granulocyte	GCST90001926	CD127 on granulocyte || id:ebi-a-GCST90001926	OSA	Inverse variance weighted	17	-0.11537	0.159643	0.469881	0.891037	0.651635	1.21839
MFI	Treg	Blue.670.LP.Treg.trait2	CD127 on CD8br	GCST90001927	CD127 on CD8+ T cell || id:ebi-a-GCST90001927	OSA	Inverse variance weighted	17	-0.0457892	0.148464	0.757763	0.955243	0.714067	1.27788
MFI	Treg	Blue.670.LP.Treg.trait3	CD127 on CD28+ CD45RA- CD8br	GCST90001928	CD127 on CD28+ CD45RA- CD8+ T cell || id:ebi-a-GCST90001928	OSA	Inverse variance weighted	17	-0.0256333	0.19429	0.895037	0.974692	0.666016	1.42643
MFI	Treg	Blue.670.LP.Treg.trait4	CD127 on CD28+ CD45RA+ CD8br	GCST90001929	CD127 on CD28+ CD45RA+ CD8+ T cell || id:ebi-a-GCST90001929	OSA	Inverse variance weighted	16	-0.155731	0.177888	0.381331	0.855789	0.603873	1.2128
MFI	Treg	Blue.670.LP.Treg.trait5	CD127 on CD28- CD8br	GCST90001930	CD127 on CD28- CD8+ T cell || id:ebi-a-GCST90001930	OSA	Inverse variance weighted	17	-0.0482249	0.17441	0.782162	0.952919	0.677011	1.34127
MFI	Treg	Blue.670.LP.Treg.trait6	CD127 on CD4+	GCST90001931	CD127 on CD4+ T cell || id:ebi-a-GCST90001931	OSA	Inverse variance weighted	4	0.117734	0.360746	0.744149	1.12495	0.5547	2.28142
MFI	Treg	Blue.670.LP.Treg.trait7	CD127 on CD45RA+ CD4+	GCST90001932	CD127 on CD45RA+ CD4+ T cell || id:ebi-a-GCST90001932	OSA	Inverse variance weighted	17	0.0478525	0.178631	0.788788	1.04902	0.739143	1.4888
MFI	Treg	Blue.780.60.CD25.trait1	CD25 on CD45RA- CD4 not Treg	GCST90001933	CD25 on CD45RA- CD4 not regulatory T cell || id:ebi-a-GCST90001933	OSA	Inverse variance weighted	17	-0.298398	0.155557	0.055079	0.742006	0.547009	1.00652
MFI	Treg	Blue.780.60.CD25.trait13	CD25 on CD45RA+ CD4 not Treg	GCST90001934	CD25 on CD45RA+ CD4 not regulatory T cell || id:ebi-a-GCST90001934	OSA	Inverse variance weighted	17	-0.291232	0.13949	0.0368127	0.747342	0.568569	0.982326
MFI	Treg	Blue.780.60.CD25.trait10	CD25 on CD39+ CD4 Treg	GCST90001935	CD25 on CD39+ CD4 regulatory T cell || id:ebi-a-GCST90001935	OSA	Inverse variance weighted	17	-0.202889	0.177643	0.253408	0.816369	0.576333	1.15638
MFI	Treg	Blue.780.60.CD25.trait2	CD25 on CD4 Treg	GCST90001936	CD25 on CD4 regulatory T cell || id:ebi-a-GCST90001936	OSA	Inverse variance weighted	17	-0.128878	0.176507	0.465294	0.879081	0.62199	1.24244
MFI	Treg	Blue.780.60.CD25.trait3	CD25 on resting Treg	GCST90001937	CD25 on resting CD4 regulatory T cell || id:ebi-a-GCST90001937	OSA	Inverse variance weighted	17	-0.238693	0.182969	0.192043	0.787656	0.550289	1.12741
MFI	Treg	Blue.780.60.CD25.trait4	CD25 on CD39+ resting Treg	GCST90001938	CD25 on CD39+ resting CD4 regulatory T cell || id:ebi-a-GCST90001938	OSA	Inverse variance weighted	17	-0.135981	0.146852	0.354458	0.872859	0.654548	1.16398
MFI	Treg	Blue.780.60.CD25.trait5	CD25 on activated Treg	GCST90001939	CD25 on activated CD4 regulatory T cell || id:ebi-a-GCST90001939	OSA	Inverse variance weighted	17	0.0936878	0.145467	0.519545	1.09822	0.825779	1.46054
MFI	Treg	Blue.780.60.CD25.trait6	CD25 on CD39+ activated Treg	GCST90001940	CD25 on CD39+ activated CD4 regulatory T cell || id:ebi-a-GCST90001940	OSA	Inverse variance weighted	17	-0.0365255	0.173953	0.833688	0.964133	0.685592	1.35584
MFI	Treg	Blue.780.60.CD25.trait7	CD25 on secreting Treg	GCST90001941	CD25 on secreting CD4 regulatory T cell || id:ebi-a-GCST90001941	OSA	Inverse variance weighted	17	0.0628874	0.178584	0.72473	1.06491	0.750408	1.51121
MFI	Treg	Blue.780.60.CD25.trait8	CD25 on CD39+ secreting Treg	GCST90001942	CD25 on CD39+ secreting CD4 regulatory T cell || id:ebi-a-GCST90001942	OSA	Inverse variance weighted	17	0.041538	0.195946	0.832118	1.04241	0.709981	1.5305
MFI	Treg	Blue.780.60.CD25.trait9	CD25 on activated & secreting Treg	GCST90001943	CD25 on activated & secreting CD4 regulatory T cell || id:ebi-a-GCST90001943	OSA	Inverse variance weighted	17	-0.0735	0.172011	0.669163	0.929136	0.663224	1.30166
MFI	cDC	Blue.780.60.cDC.trait1	CD123 on plasmacytoid DC	GCST90001944	CD123 on plasmacytoid Dendritic Cell || id:ebi-a-GCST90001944	OSA	Inverse variance weighted	17	-0.0367463	0.161408	0.81991	0.963921	0.702503	1.32262
MFI	cDC	Blue.780.60.cDC.trait2	CD123 on CD62L+ plasmacytoid DC	GCST90001945	CD123 on CD62L+ plasmacytoid Dendritic Cell || id:ebi-a-GCST90001945	OSA	Inverse variance weighted	17	-0.0405415	0.161403	0.801674	0.960269	0.699848	1.3176
MFI	Myeloid cell	Blue.780.60.MDSC.trait1	CD33 on CD14+ monocyte	GCST90001946	CD33 on CD14+ monocyte || id:ebi-a-GCST90001946	OSA	Inverse variance weighted	16	-0.210466	0.209256	0.31452	0.810207	0.537618	1.22101
MFI	Myeloid cell	Blue.780.60.MDSC.trait10	CD33 on CD33br HLA DR+ CD14dim	GCST90001947	CD33 on CD33+ HLA DR+ CD14dim || id:ebi-a-GCST90001947	OSA	Inverse variance weighted	16	-0.353223	0.214844	0.100158	0.702421	0.461019	1.07023
MFI	Myeloid cell	Blue.780.60.MDSC.trait12	CD33 on CD33dim HLA DR+ CD11b+	GCST90001948	CD33 on CD33dim HLA DR+ CD11b+ || id:ebi-a-GCST90001948	OSA	Inverse variance weighted	16	-0.180916	0.208758	0.386145	0.834506	0.554282	1.2564
MFI	Myeloid cell	Blue.780.60.MDSC.trait13	CD33 on CD33dim HLA DR+ CD11b-	GCST90001949	CD33 on CD33dim HLA DR+ CD11b- || id:ebi-a-GCST90001949	OSA	Inverse variance weighted	16	-0.113583	0.208042	0.585093	0.89263	0.593721	1.34203
MFI	Myeloid cell	Blue.780.60.MDSC.trait14	CD33 on Gr MDSC	GCST90001950	CD33 on Granulocytic Myeloid-Derived Suppressor Cells || id:ebi-a-GCST90001950	OSA	Inverse variance weighted	16	0.0214504	0.24019	0.928839	1.02168	0.63806	1.63595
MFI	Myeloid cell	Blue.780.60.MDSC.trait2	CD33 on CD66b++ myeloid cell	GCST90001951	CD33 on CD66b++ myeloid cell || id:ebi-a-GCST90001951	OSA	Inverse variance weighted	16	-0.282651	0.221638	0.202209	0.753783	0.488185	1.16388
MFI	Myeloid cell	Blue.780.60.MDSC.trait3	CD33 on Mo MDSC	GCST90001952	CD33 on Monocytic Myeloid-Derived Suppressor Cells || id:ebi-a-GCST90001952	OSA	Inverse variance weighted	16	-0.255322	0.218401	0.242383	0.774667	0.504904	1.18856
MFI	Myeloid cell	Blue.780.60.MDSC.trait4	CD33 on CD33dim HLA DR-	GCST90001953	CD33 on CD33dim HLA DR- || id:ebi-a-GCST90001953	OSA	Inverse variance weighted	16	-0.223257	0.214837	0.298714	0.799909	0.52501	1.21875
MFI	Myeloid cell	Blue.780.60.MDSC.trait6	CD33 on basophil	GCST90001954	CD33 on basophil || id:ebi-a-GCST90001954	OSA	Inverse variance weighted	16	-0.231592	0.214995	0.281394	0.79327	0.520491	1.20901
MFI	Myeloid cell	Blue.780.60.MDSC.trait7	CD33 on Im MDSC	GCST90001955	CD33 on Immature Myeloid-Derived Suppressor Cells || id:ebi-a-GCST90001955	OSA	Inverse variance weighted	16	-0.22147	0.215192	0.303398	0.80134	0.525584	1.22178
MFI	Myeloid cell	Blue.780.60.MDSC.trait8	CD33 on CD33br HLA DR+	GCST90001956	CD33 on CD33+ HLA DR+ || id:ebi-a-GCST90001956	OSA	Inverse variance weighted	16	-0.31141	0.214345	0.146267	0.732414	0.481174	1.11484
MFI	Myeloid cell	Blue.780.60.MDSC.trait9	CD33 on CD33br HLA DR+ CD14-	GCST90001957	CD33 on CD33+ HLA DR+ CD14- || id:ebi-a-GCST90001957	OSA	Inverse variance weighted	16	-0.287714	0.214586	0.179989	0.749976	0.49248	1.14211
MFI	TBNK	Blue.780.60.TBNK.trait1	CD4 on monocyte	GCST90001958	CD4 on monocyte || id:ebi-a-GCST90001958	OSA	Inverse variance weighted	17	-0.0727532	0.155383	0.639627	0.92983	0.685708	1.26086
MFI	TBNK	Blue.780.60.TBNK.trait3	CD4 on HLA DR+ CD4+	GCST90001959	CD4 on HLA DR+ CD4+ T cell || id:ebi-a-GCST90001959	OSA	Inverse variance weighted	17	-0.186571	0.164724	0.25737	0.8298	0.600838	1.14601
MFI	Treg	Blue.780.60.Treg.trait4	CD25 on CD4+	GCST90001960	CD25 on CD4+ T cell || id:ebi-a-GCST90001960	OSA	Inverse variance weighted	17	-0.334018	0.154287	0.0303945	0.716041	0.529183	0.968879
MFI	Treg	Blue.780.60.Treg.trait5	CD25 on CD39+ CD4+	GCST90001961	CD25 on CD39+ CD4+ T cell || id:ebi-a-GCST90001961	OSA	Inverse variance weighted	17	-0.0675263	0.182825	0.711867	0.934703	0.653206	1.33751
MFI	Treg	Blue.780.60.Treg.trait6	CD25 on CD28+ CD4+	GCST90001962	CD25 on CD28+ CD4+ T cell || id:ebi-a-GCST90001962	OSA	Inverse variance weighted	4	0.0162039	0.338382	0.961807	1.01634	0.523602	1.97276
Morphological parameter	cDC	FSC.cDC.trait2	FSC-A on myeloid DC	GCST90001963	FSC-A on myeloid Dendritic Cell || id:ebi-a-GCST90001963	OSA	Inverse variance weighted	17	-0.375236	0.158954	0.0182422	0.687127	0.503191	0.938298
Morphological parameter	cDC	FSC.cDC.trait3	FSC-A on plasmacytoid DC	GCST90001964	FSC-A on plasmacytoid Dendritic Cell || id:ebi-a-GCST90001964	OSA	Inverse variance weighted	17	0.0241622	0.182238	0.894521	1.02446	0.716753	1.46426
Morphological parameter	cDC	FSC.cDC.trait4	FSC-A on monocyte	GCST90001965	FSC-A on monocyte || id:ebi-a-GCST90001965	OSA	Inverse variance weighted	17	-0.0573584	0.158863	0.718058	0.944256	0.691612	1.28919
Morphological parameter	cDC	FSC.cDC.trait5	FSC-A on granulocyte	GCST90001966	FSC-A on granulocyte || id:ebi-a-GCST90001966	OSA	Inverse variance weighted	17	-0.287496	0.1669	0.0849678	0.75014	0.540846	1.04042
Morphological parameter	TBNK	FSC.TBNK.trait1	FSC-A on CD14+ monocyte	GCST90001967	FSC-A on CD14+ monocyte || id:ebi-a-GCST90001967	OSA	Inverse variance weighted	17	-0.0441846	0.154001	0.77418	0.956777	0.707494	1.29389
Morphological parameter	TBNK	FSC.TBNK.trait10	FSC-A on B cell	GCST90001968	FSC-A on B cell || id:ebi-a-GCST90001968	OSA	Inverse variance weighted	17	-0.161205	0.153144	0.292506	0.851117	0.630421	1.14907
Morphological parameter	TBNK	FSC.TBNK.trait11	FSC-A on NK	GCST90001969	FSC-A on Natural Killer || id:ebi-a-GCST90001969	OSA	Inverse variance weighted	17	0.030351	0.152767	0.842517	1.03082	0.764088	1.39065
Morphological parameter	TBNK	FSC.TBNK.trait12	FSC-A on HLA DR+ NK	GCST90001970	FSC-A on HLA DR+ Natural Killer || id:ebi-a-GCST90001970	OSA	Inverse variance weighted	17	0.182957	0.155909	0.240599	1.20076	0.884597	1.62993
Morphological parameter	TBNK	FSC.TBNK.trait2	FSC-A on lymphocyte	GCST90001971	FSC-A on lymphocyte || id:ebi-a-GCST90001971	OSA	Inverse variance weighted	17	-0.0484311	0.140479	0.730276	0.952723	0.723417	1.25471
Morphological parameter	TBNK	FSC.TBNK.trait3	FSC-A on T cell	GCST90001972	FSC-A on T cell || id:ebi-a-GCST90001972	OSA	Inverse variance weighted	17	-0.112529	0.142663	0.430242	0.893571	0.675604	1.18186
Morphological parameter	TBNK	FSC.TBNK.trait4	FSC-A on CD4+	GCST90001973	FSC-A on CD4+ T cell || id:ebi-a-GCST90001973	OSA	Inverse variance weighted	17	-0.113324	0.145165	0.435006	0.892862	0.671765	1.18673
Morphological parameter	TBNK	FSC.TBNK.trait5	FSC-A on CD8br	GCST90001974	FSC-A on CD8+ T cell || id:ebi-a-GCST90001974	OSA	Inverse variance weighted	17	-0.212723	0.134405	0.113491	0.80838	0.621166	1.05202
Morphological parameter	TBNK	FSC.TBNK.trait6	FSC-A on HLA DR+ T cell	GCST90001975	FSC-A on HLA DR+ T cell || id:ebi-a-GCST90001975	OSA	Inverse variance weighted	17	0.00745569	0.149936	0.960341	1.00748	0.750949	1.35165
Morphological parameter	TBNK	FSC.TBNK.trait7	FSC-A on NKT	GCST90001976	FSC-A on Natural Killer T || id:ebi-a-GCST90001976	OSA	Inverse variance weighted	17	-0.163248	0.154917	0.291983	0.84938	0.626952	1.15072
Morphological parameter	TBNK	FSC.TBNK.trait8	FSC-A on HLA DR+ CD4+	GCST90001977	FSC-A on HLA DR+ CD4+ T cell || id:ebi-a-GCST90001977	OSA	Inverse variance weighted	17	-0.0410767	0.183987	0.823334	0.959755	0.669187	1.37649
Morphological parameter	TBNK	FSC.TBNK.trait9	FSC-A on HLA DR+ CD8br	GCST90001978	FSC-A on HLA DR+ CD8+ T cell || id:ebi-a-GCST90001978	OSA	Inverse variance weighted	17	0.0882935	0.148375	0.551797	1.09231	0.816669	1.46098
MFI	Monocyte	mono.trait1	CD16 on CD14- CD16+ monocyte	GCST90001979	CD16 on CD14- CD16+ monocyte || id:ebi-a-GCST90001979	OSA	Inverse variance weighted	16	-0.0464901	0.165821	0.779199	0.954574	0.689699	1.32117
MFI	Monocyte	mono.trait10	CD40 on CD14+ CD16- monocyte	GCST90001980	CD40 on CD14+ CD16- monocyte || id:ebi-a-GCST90001980	OSA	Inverse variance weighted	16	-0.035181	0.154152	0.819473	0.965431	0.713681	1.30598
MFI	Monocyte	mono.trait11	CD40 on CD14+ CD16+ monocyte	GCST90001981	CD40 on CD14+ CD16+ monocyte || id:ebi-a-GCST90001981	OSA	Inverse variance weighted	16	-0.221711	0.142625	0.120064	0.801147	0.605769	1.05954
MFI	Monocyte	mono.trait12	CCR2 on CD14- CD16+ monocyte	GCST90001982	CCR2 on CD14- CD16+ monocyte || id:ebi-a-GCST90001982	OSA	Inverse variance weighted	16	-0.0995245	0.140971	0.480194	0.905268	0.68672	1.19337
MFI	Monocyte	mono.trait14	CD14 on CD14+ CD16+ monocyte	GCST90001983	CD14 on CD14+ CD16+ monocyte || id:ebi-a-GCST90001983	OSA	Inverse variance weighted	16	0.0296044	0.158854	0.852161	1.03005	0.754463	1.40629
MFI	Monocyte	mono.trait16	HLA DR on CD14- CD16+ monocyte	GCST90001984	HLA DR on CD14- CD16+ monocyte || id:ebi-a-GCST90001984	OSA	Inverse variance weighted	16	-0.151635	0.142096	0.285914	0.859302	0.650416	1.13527
MFI	Monocyte	mono.trait17	CD40 on monocytes	GCST90001985	CD40 on monocytes || id:ebi-a-GCST90001985	OSA	Inverse variance weighted	16	-0.119292	0.143388	0.405435	0.887548	0.670096	1.17556
MFI	Monocyte	mono.trait19	CD14 on CD14+ CD16- monocyte	GCST90001986	CD14 on CD14+ CD16- monocyte || id:ebi-a-GCST90001986	OSA	Inverse variance weighted	16	0.131928	0.143521	0.357977	1.14103	0.861248	1.51169
MFI	Monocyte	mono.trait2	CD64 on CD14+ CD16- monocyte	GCST90001987	CD64 on CD14+ CD16- monocyte || id:ebi-a-GCST90001987	OSA	Inverse variance weighted	16	0.0536437	0.146023	0.713348	1.05511	0.7925	1.40474
MFI	Monocyte	mono.trait21	HLA DR on CD14+ CD16- monocyte	GCST90001988	HLA DR on CD14+ CD16- monocyte || id:ebi-a-GCST90001988	OSA	Inverse variance weighted	16	0.0842177	0.144049	0.558784	1.08787	0.820274	1.44275
MFI	Monocyte	mono.trait22	CD40 on CD14- CD16+ monocyte	GCST90001989	CD40 on CD14- CD16+ monocyte || id:ebi-a-GCST90001989	OSA	Inverse variance weighted	16	-0.240758	0.143519	0.0934394	0.786032	0.5933	1.04137
MFI	Monocyte	mono.trait24	CD64 on CD14- CD16+ monocyte	GCST90001990	CD64 on CD14- CD16+ monocyte || id:ebi-a-GCST90001990	OSA	Inverse variance weighted	16	-0.148972	0.142101	0.294477	0.861593	0.652144	1.13831
MFI	Monocyte	mono.trait25	HLA DR on CD14+ monocyte	GCST90001991	HLA DR on CD14+ monocyte || id:ebi-a-GCST90001991	OSA	Inverse variance weighted	16	0.090472	0.144311	0.53071	1.09469	0.824995	1.45255
MFI	Monocyte	mono.trait28	CCR2 on CD14+ CD16+ monocyte	GCST90001992	CCR2 on CD14+ CD16+ monocyte || id:ebi-a-GCST90001992	OSA	Inverse variance weighted	16	-0.266511	0.147816	0.0713894	0.766047	0.573366	1.02348
MFI	Monocyte	mono.trait29	PDL-1 on CD14+ CD16- monocyte	GCST90001993	PDL-1 on CD14+ CD16- monocyte || id:ebi-a-GCST90001993	OSA	Inverse variance weighted	16	0.20504	0.140735	0.145137	1.22757	0.931648	1.6175
MFI	Monocyte	mono.trait3	CX3CR1 on CD14- CD16-	GCST90001994	CX3CR1 on CD14- CD16- || id:ebi-a-GCST90001994	OSA	Inverse variance weighted	16	0.0987051	0.141325	0.484912	1.10374	0.836697	1.45601
MFI	Monocyte	mono.trait33	CX3CR1 on monocyte	GCST90001995	CX3CR1 on monocyte || id:ebi-a-GCST90001995	OSA	Inverse variance weighted	16	-0.0116196	0.143494	0.935461	0.988448	0.74612	1.30948
MFI	Monocyte	mono.trait35	CX3CR1 on CD14+ CD16+ monocyte	GCST90001996	CX3CR1 on CD14+ CD16+ monocyte || id:ebi-a-GCST90001996	OSA	Inverse variance weighted	16	0.040059	0.143407	0.779985	1.04087	0.785828	1.37869
MFI	Monocyte	mono.trait36	CX3CR1 on CD14+ CD16- monocyte	GCST90001997	CX3CR1 on CD14+ CD16- monocyte || id:ebi-a-GCST90001997	OSA	Inverse variance weighted	16	-0.0782786	0.166656	0.638568	0.924707	0.667027	1.28193
MFI	Monocyte	mono.trait39	PDL-1 on CD14+ CD16+ monocyte	GCST90001998	PDL-1 on CD14+ CD16+ monocyte || id:ebi-a-GCST90001998	OSA	Inverse variance weighted	16	-0.0312351	0.144281	0.828608	0.969248	0.7305	1.28602
MFI	Monocyte	mono.trait4	PDL-1 on CD14- CD16+ monocyte	GCST90001999	PDL-1 on CD14- CD16+ monocyte || id:ebi-a-GCST90001999	OSA	Inverse variance weighted	16	-0.0575993	0.143461	0.688054	0.944028	0.712637	1.25055
MFI	Monocyte	mono.trait41	PDL-1 on CD14- CD16-	GCST90002000	PDL-1 on CD14- CD16- || id:ebi-a-GCST90002000	OSA	Inverse variance weighted	16	0.16305	0.137566	0.235918	1.1771	0.898904	1.54138
MFI	Monocyte	mono.trait42	CD64 on CD14- CD16-	GCST90002001	CD64 on CD14- CD16- || id:ebi-a-GCST90002001	OSA	Inverse variance weighted	16	0.13121	0.138441	0.343248	1.14021	0.869241	1.49564
MFI	Monocyte	mono.trait43	PDL-1 on monocyte	GCST90002002	PDL-1 on monocyte || id:ebi-a-GCST90002002	OSA	Inverse variance weighted	16	0.218371	0.141388	0.12247	1.24405	0.942944	1.6413
MFI	Monocyte	mono.trait44	CCR2 on CD14- CD16-	GCST90002003	CCR2 on CD14- CD16- || id:ebi-a-GCST90002003	OSA	Inverse variance weighted	16	0.244357	0.149632	0.102458	1.2768	0.952255	1.71196
MFI	Monocyte	mono.trait46	CCR2 on CD14+ CD16- monocyte	GCST90002004	CCR2 on CD14+ CD16- monocyte || id:ebi-a-GCST90002004	OSA	Inverse variance weighted	16	-0.0909626	0.138816	0.512292	0.913052	0.695557	1.19856
MFI	Monocyte	mono.trait47	CD16 on CD14+ CD16+ monocyte	GCST90002005	CD16 on CD14+ CD16+ monocyte || id:ebi-a-GCST90002005	OSA	Inverse variance weighted	16	-0.0288174	0.147758	0.845368	0.971594	0.727296	1.29795
MFI	Monocyte	mono.trait48	CD64 on monocyte	GCST90002006	CD64 on monocyte || id:ebi-a-GCST90002006	OSA	Inverse variance weighted	16	0.0235474	0.143627	0.869772	1.02383	0.772625	1.3567
MFI	Monocyte	mono.trait50	HLA DR on CD14+ CD16+ monocyte	GCST90002007	HLA DR on CD14+ CD16+ monocyte || id:ebi-a-GCST90002007	OSA	Inverse variance weighted	16	0.00978204	0.155036	0.949691	1.00983	0.745211	1.36841
MFI	Monocyte	mono.trait52	CCR2 on monocyte	GCST90002008	CCR2 on monocyte || id:ebi-a-GCST90002008	OSA	Inverse variance weighted	16	-0.117803	0.140315	0.401156	0.888871	0.67515	1.17025
MFI	Monocyte	mono.trait53	HLA DR on CD14- CD16-	GCST90002009	HLA DR on CD14- CD16- || id:ebi-a-GCST90002009	OSA	Inverse variance weighted	16	0.0945335	0.18361	0.606651	1.09915	0.766943	1.57524
MFI	Monocyte	mono.trait54	HLA DR on monocyte	GCST90002010	HLA DR on monocyte || id:ebi-a-GCST90002010	OSA	Inverse variance weighted	16	0.153883	0.14383	0.284664	1.16635	0.879833	1.54618
MFI	Monocyte	mono.trait6	CD64 on CD14+ CD16+ monocyte	GCST90002011	CD64 on CD14+ CD16+ monocyte || id:ebi-a-GCST90002011	OSA	Inverse variance weighted	16	0.0140096	0.141663	0.921223	1.01411	0.768242	1.33866
MFI	Monocyte	mono.trait7	CX3CR1 on CD14- CD16+ monocyte	GCST90002012	CX3CR1 on CD14- CD16+ monocyte || id:ebi-a-GCST90002012	OSA	Inverse variance weighted	16	0.100671	0.140217	0.472778	1.10591	0.840167	1.45571
MFI	cDC	Red.660.20.cDC.trait1	CCR2 on myeloid DC	GCST90002013	CCR2 on myeloid Dendritic Cell || id:ebi-a-GCST90002013	OSA	Inverse variance weighted	17	-0.302666	0.191356	0.113721	0.738846	0.507771	1.07508
MFI	cDC	Red.660.20.cDC.trait2	CCR2 on CD62L+ myeloid DC	GCST90002014	CCR2 on CD62L+ myeloid Dendritic Cell || id:ebi-a-GCST90002014	OSA	Inverse variance weighted	17	-0.205728	0.187946	0.273686	0.814055	0.563211	1.17662
MFI	cDC	Red.660.20.cDC.trait3	CCR2 on plasmacytoid DC	GCST90002015	CCR2 on plasmacytoid Dendritic Cell || id:ebi-a-GCST90002015	OSA	Inverse variance weighted	17	-0.0787032	0.159312	0.621292	0.924314	0.676411	1.26307
MFI	cDC	Red.660.20.cDC.trait4	CCR2 on CD62L+ plasmacytoid DC	GCST90002016	CCR2 on CD62L+ plasmacytoid Dendritic Cell || id:ebi-a-GCST90002016	OSA	Inverse variance weighted	17	-0.0858632	0.159057	0.589316	0.91772	0.671921	1.25344
MFI	cDC	Red.660.20.cDC.trait5	CCR2 on monocyte	GCST90002017	CCR2 on monocyte || id:ebi-a-GCST90002017	OSA	Inverse variance weighted	17	-0.21212	0.16632	0.202178	0.808868	0.583853	1.1206
MFI	cDC	Red.660.20.cDC.trait6	CCR2 on granulocyte	GCST90002018	CCR2 on granulocyte || id:ebi-a-GCST90002018	OSA	Inverse variance weighted	17	-0.206988	0.159611	0.194691	0.813029	0.594624	1.11165
MFI	Myeloid cell	Red.660.20.MDSC.trait2	CD14 on Mo MDSC	GCST90002019	CD14 on Monocytic Myeloid-Derived Suppressor Cells || id:ebi-a-GCST90002019	OSA	Inverse variance weighted	16	-0.18358	0.228938	0.422624	0.832285	0.531369	1.30361
MFI	Myeloid cell	Red.660.20.MDSC.trait3	CD14 on CD33br HLA DR+ CD14dim	GCST90002020	CD14 on CD33+ HLA DR+ CD14dim || id:ebi-a-GCST90002020	OSA	Inverse variance weighted	16	-0.168901	0.254227	0.506453	0.844593	0.513151	1.39011
MFI	Myeloid cell	Red.660.20.MDSC.trait4	CD14 on CD33dim HLA DR+ CD11b+	GCST90002021	CD14 on CD33dim HLA DR+ CD11b+ || id:ebi-a-GCST90002021	OSA	Inverse variance weighted	16	-0.116325	0.216733	0.591461	0.890186	0.582095	1.36134
MFI	Maturation stages of T cell	Red.660.20.MT.trait1	CD4 on CD4+	GCST90002022	CD4 on CD4+ T cell || id:ebi-a-GCST90002022	OSA	Inverse variance weighted	17	-0.147712	0.15925	0.353642	0.86268	0.631384	1.17871
MFI	Maturation stages of T cell	Red.660.20.MT.trait2	CD4 on CM CD4 +	GCST90002023	CD4 on Central Memory CD4+ T cell || id:ebi-a-GCST90002023	OSA	Inverse variance weighted	17	-0.128596	0.158871	0.418265	0.879329	0.644048	1.20056
MFI	Maturation stages of T cell	Red.660.20.MT.trait3	CD4 on naive CD4+	GCST90002024	CD4 on naive CD4+ T cell || id:ebi-a-GCST90002024	OSA	Inverse variance weighted	17	-0.0338293	0.159356	0.831882	0.966737	0.707395	1.32116
MFI	Maturation stages of T cell	Red.660.20.MT.trait4	CD4 on EM CD4+	GCST90002025	CD4 on Effector Memory CD4+ T cell || id:ebi-a-GCST90002025	OSA	Inverse variance weighted	17	-0.107047	0.157149	0.495756	0.898484	0.660302	1.22258
MFI	Maturation stages of T cell	Red.660.20.MT.trait5	CD4 on TD CD4+	GCST90002026	CD4 on Terminally Differentiated CD4+ T cell || id:ebi-a-GCST90002026	OSA	Inverse variance weighted	17	-0.0373707	0.155892	0.810546	0.963319	0.709696	1.30758
MFI	Maturation stages of T cell	Red.660.20.MT.trait6	CD4 on CD45RA+ CD4+	GCST90002027	CD4 on CD45RA+ CD4+ T cell || id:ebi-a-GCST90002027	OSA	Inverse variance weighted	17	-0.133599	0.158845	0.400313	0.874941	0.640866	1.19451
MFI	TBNK	Red.660.20.TBNK.trait2	CD19 on B cell	GCST90002028	CD19 on B cell || id:ebi-a-GCST90002028	OSA	Inverse variance weighted	17	-0.0494987	0.159439	0.756214	0.951706	0.696283	1.30083
MFI	Treg	Red.660.20.Treg.trait1	CD39 on CD39+ CD8br	GCST90002029	CD39 on CD39+ CD8+ T cell || id:ebi-a-GCST90002029	OSA	Inverse variance weighted	17	0.177289	0.155175	0.253241	1.19398	0.880863	1.61839
MFI	Treg	Red.660.20.Treg.trait2	CD39 on CD39+ activated Treg	GCST90002030	CD39 on CD39+ activated CD4 regulatory T cell || id:ebi-a-GCST90002030	OSA	Inverse variance weighted	17	0.0327216	0.156498	0.834381	1.03326	0.760321	1.40419
MFI	Treg	Red.660.20.Treg.trait3	CD39 on CD39+ secreting Treg	GCST90002031	CD39 on CD39+ secreting CD4 regulatory T cell || id:ebi-a-GCST90002031	OSA	Inverse variance weighted	17	0.0200799	0.162706	0.901781	1.02028	0.74169	1.40352
MFI	Treg	Red.660.20.Treg.trait5	CD39 on CD39+ CD4+	GCST90002032	CD39 on CD39+ CD4+ T cell || id:ebi-a-GCST90002032	OSA	Inverse variance weighted	17	-0.0506029	0.202719	0.80288	0.950656	0.638949	1.41443
MFI	Treg	Red.660.20.Treg.trait6	CD39 on granulocyte	GCST90002033	CD39 on granulocyte || id:ebi-a-GCST90002033	OSA	Inverse variance weighted	17	-0.0988379	0.158827	0.533746	0.90589	0.663558	1.23672
MFI	Treg	Red.660.20.Treg.trait7	CD39 on monocyte	GCST90002034	CD39 on monocyte || id:ebi-a-GCST90002034	OSA	Inverse variance weighted	17	-0.0426435	0.213328	0.841562	0.958253	0.6308	1.45569
MFI	cDC	Red.780.60.cDC.trait1	CD80 on myeloid DC	GCST90002035	CD80 on myeloid Dendritic Cell || id:ebi-a-GCST90002035	OSA	Inverse variance weighted	17	-0.00293163	0.157698	0.985168	0.997073	0.731966	1.3582
MFI	cDC	Red.780.60.cDC.trait2	CD80 on CD62L+ myeloid DC	GCST90002036	CD80 on CD62L+ myeloid Dendritic Cell || id:ebi-a-GCST90002036	OSA	Inverse variance weighted	17	0.0696643	0.157984	0.659243	1.07215	0.786641	1.46128
MFI	cDC	Red.780.60.cDC.trait3	CD80 on plasmacytoid DC	GCST90002037	CD80 on plasmacytoid Dendritic Cell || id:ebi-a-GCST90002037	OSA	Inverse variance weighted	17	0.0102161	0.160752	0.949327	1.01027	0.737228	1.38443
MFI	cDC	Red.780.60.cDC.trait4	CD80 on CD62L+ plasmacytoid DC	GCST90002038	CD80 on CD62L+ plasmacytoid Dendritic Cell || id:ebi-a-GCST90002038	OSA	Inverse variance weighted	17	0.00985448	0.160752	0.951118	1.0099	0.736961	1.38393
MFI	cDC	Red.780.60.cDC.trait5	CD80 on monocyte	GCST90002039	CD80 on monocyte || id:ebi-a-GCST90002039	OSA	Inverse variance weighted	17	0.118966	0.157847	0.451042	1.12633	0.826617	1.53472
MFI	cDC	Red.780.60.cDC.trait6	CD80 on granulocyte	GCST90002040	CD80 on granulocyte || id:ebi-a-GCST90002040	OSA	Inverse variance weighted	17	-0.251495	0.159825	0.115588	0.777637	0.5685	1.06371
MFI	Myeloid cell	Red.780.60.MDSC.trait1	CD45 on lymphocyte	GCST90002041	CD45 on lymphocyte || id:ebi-a-GCST90002041	OSA	Inverse variance weighted	16	-0.381619	0.206889	0.0651022	0.682755	0.455153	1.02417
MFI	Myeloid cell	Red.780.60.MDSC.trait10	CD45 on CD33br HLA DR+ CD14-	GCST90002042	CD45 on CD33+ HLA DR+ CD14- || id:ebi-a-GCST90002042	OSA	Inverse variance weighted	16	-0.105729	0.213107	0.619802	0.899668	0.592491	1.3661
MFI	Myeloid cell	Red.780.60.MDSC.trait11	CD45 on CD33br HLA DR+ CD14dim	GCST90002043	CD45 on CD33+ HLA DR+ CD14dim || id:ebi-a-GCST90002043	OSA	Inverse variance weighted	16	-0.0479529	0.232252	0.836424	0.953179	0.604613	1.5027
MFI	Myeloid cell	Red.780.60.MDSC.trait13	CD45 on CD33dim HLA DR+ CD11b-	GCST90002044	CD45 on CD33dim HLA DR+ CD11b- || id:ebi-a-GCST90002044	OSA	Inverse variance weighted	16	-0.131625	0.208562	0.527972	0.87667	0.582511	1.31937
MFI	Myeloid cell	Red.780.60.MDSC.trait14	CD45 on CD33- HLA DR-	GCST90002045	CD45 on CD33- HLA DR- || id:ebi-a-GCST90002045	OSA	Inverse variance weighted	16	-0.0907199	0.209021	0.664271	0.913273	0.606288	1.3757
MFI	Myeloid cell	Red.780.60.MDSC.trait15	CD45 on CD33- HLA DR+	GCST90002046	CD45 on CD33- HLA DR+ || id:ebi-a-GCST90002046	OSA	Inverse variance weighted	16	0.0616812	0.207841	0.766641	1.06362	0.707734	1.59847
MFI	Myeloid cell	Red.780.60.MDSC.trait16	CD45 on Gr MDSC	GCST90002047	CD45 on Granulocytic Myeloid-Derived Suppressor Cells || id:ebi-a-GCST90002047	OSA	Inverse variance weighted	16	-0.0415171	0.233685	0.858988	0.959333	0.606809	1.51665
MFI	Myeloid cell	Red.780.60.MDSC.trait3	CD45 on CD66b++ myelod cell	GCST90002048	CD45 on CD66b++ myelod cell || id:ebi-a-GCST90002048	OSA	Inverse variance weighted	16	-0.320756	0.21278	0.131694	0.7256	0.478163	1.10108
MFI	Myeloid cell	Red.780.60.MDSC.trait4	CD45 on Mo MDSC	GCST90002049	CD45 on Monocytic Myeloid-Derived Suppressor Cells || id:ebi-a-GCST90002049	OSA	Inverse variance weighted	16	-0.26553	0.238333	0.26523	0.766799	0.480627	1.22336
MFI	Myeloid cell	Red.780.60.MDSC.trait5	CD45 on CD33dim HLA DR-	GCST90002050	CD45 on CD33dim HLA DR- || id:ebi-a-GCST90002050	OSA	Inverse variance weighted	16	0.120942	0.214717	0.573257	1.12856	0.74089	1.71908
MFI	Myeloid cell	Red.780.60.MDSC.trait7	CD45 on basophil	GCST90002051	CD45 on basophil || id:ebi-a-GCST90002051	OSA	Inverse variance weighted	16	0.058509	0.214767	0.785291	1.06025	0.69598	1.61519
MFI	Myeloid cell	Red.780.60.MDSC.trait8	CD45 on Im MDSC	GCST90002052	CD45 on Immature Myeloid-Derived Suppressor Cells || id:ebi-a-GCST90002052	OSA	Inverse variance weighted	16	0.146779	0.214741	0.494279	1.1581	0.760247	1.76415
MFI	Myeloid cell	Red.780.60.MDSC.trait9	CD45 on CD33br HLA DR+	GCST90002053	CD45 on CD33+ HLA DR+ || id:ebi-a-GCST90002053	OSA	Inverse variance weighted	16	-0.144833	0.2127	0.495918	0.865167	0.570224	1.31267
MFI	Maturation stages of T cell	Red.780.60.MT.trait2	CD8 on CM CD8br	GCST90002054	CD8 on Central Memory CD8+ T cell || id:ebi-a-GCST90002054	OSA	Inverse variance weighted	17	-0.172346	0.167022	0.30213	0.841688	0.606707	1.16768
MFI	Maturation stages of T cell	Red.780.60.MT.trait3	CD8 on naive CD8br	GCST90002055	CD8 on naive CD8+ T cell || id:ebi-a-GCST90002055	OSA	Inverse variance weighted	17	-0.0719638	0.183592	0.695075	0.930565	0.649337	1.33359
MFI	Maturation stages of T cell	Red.780.60.MT.trait4	CD8 on EM CD8br	GCST90002056	CD8 on Effector Memory CD8+ T cell || id:ebi-a-GCST90002056	OSA	Inverse variance weighted	17	-0.127841	0.157678	0.417497	0.879993	0.646042	1.19867
MFI	Maturation stages of T cell	Red.780.60.MT.trait5	CD8 on TD CD8br	GCST90002057	CD8 on Terminally Differentiated CD8+ T cell || id:ebi-a-GCST90002057	OSA	Inverse variance weighted	17	-0.07141	0.157016	0.649256	0.93108	0.684436	1.26661
MFI	TBNK	Red.780.60.TBNK.trait1	CD8 on CD8br	GCST90002058	CD8 on CD8+ T cell || id:ebi-a-GCST90002058	OSA	Inverse variance weighted	17	0.0241807	0.165667	0.883953	1.02448	0.740428	1.41749
MFI	TBNK	Red.780.60.TBNK.trait2	CD8 on NKT	GCST90002059	CD8 on Natural Killer T || id:ebi-a-GCST90002059	OSA	Inverse variance weighted	17	-0.114192	0.187669	0.542873	0.892087	0.617533	1.28871
MFI	TBNK	Red.780.60.TBNK.trait3	CD8 on HLA DR+ CD8br	GCST90002060	CD8 on HLA DR+ CD8+ T cell || id:ebi-a-GCST90002060	OSA	Inverse variance weighted	17	0.148886	0.151956	0.327186	1.16054	0.861615	1.56317
MFI	Treg	Red.780.60.Treg.trait15	CD4 on CD39+ CD4+	GCST90002061	CD4 on CD39+ CD4+ T cell || id:ebi-a-GCST90002061	OSA	Inverse variance weighted	17	-0.0362532	0.158967	0.819604	0.964396	0.70622	1.31696
MFI	Treg	Red.780.60.Treg.trait16	CD4 on CD28+ CD4+	GCST90002062	CD4 on CD28+ CD4+ T cell || id:ebi-a-GCST90002062	OSA	Inverse variance weighted	17	-0.140997	0.158267	0.372994	0.868492	0.636863	1.18437
MFI	Treg	Red.780.60.Treg.trait2	CD4 on CD4 Treg	GCST90002063	CD4 on CD4 regulatory T cell || id:ebi-a-GCST90002063	OSA	Inverse variance weighted	17	-0.104812	0.156875	0.504054	0.900494	0.662134	1.22466
MFI	Treg	Red.780.60.Treg.trait3	CD4 on resting Treg	GCST90002064	CD4 on resting CD4 regulatory T cell || id:ebi-a-GCST90002064	OSA	Inverse variance weighted	17	-0.0486578	0.153168	0.75073	0.952507	0.705487	1.28602
MFI	Treg	Red.780.60.Treg.trait4	CD4 on CD39+ resting Treg	GCST90002065	CD4 on CD39+ resting CD4 regulatory T cell || id:ebi-a-GCST90002065	OSA	Inverse variance weighted	17	-0.11387	0.164727	0.489396	0.892374	0.646143	1.23244
MFI	Treg	Red.780.60.Treg.trait5	CD4 on activated Treg	GCST90002066	CD4 on activated CD4 regulatory T cell || id:ebi-a-GCST90002066	OSA	Inverse variance weighted	17	-0.15377	0.15688	0.326999	0.857469	0.630493	1.16616
MFI	Treg	Red.780.60.Treg.trait6	CD4 on CD39+ activated Treg	GCST90002067	CD4 on CD39+ activated CD4 regulatory T cell || id:ebi-a-GCST90002067	OSA	Inverse variance weighted	17	-0.086715	0.156489	0.579491	0.916938	0.674736	1.24608
MFI	Treg	Red.780.60.Treg.trait7	CD4 on secreting Treg	GCST90002068	CD4 on secreting CD4 regulatory T cell || id:ebi-a-GCST90002068	OSA	Inverse variance weighted	17	-0.120763	0.157267	0.442554	0.886244	0.651156	1.20621
MFI	Treg	Red.780.60.Treg.trait8	CD4 on CD39+ secreting Treg	GCST90002069	CD4 on CD39+ secreting CD4 regulatory T cell || id:ebi-a-GCST90002069	OSA	Inverse variance weighted	17	-0.0252677	0.156356	0.871618	0.975049	0.717684	1.32471
MFI	Treg	Red.780.60.Treg.trait9	CD4 on activated & secreting Treg	GCST90002070	CD4 on activated & secreting CD4 regulatory T cell || id:ebi-a-GCST90002070	OSA	Inverse variance weighted	17	-0.134041	0.157614	0.395081	0.874554	0.64213	1.19111
Morphological parameter	cDC	SSC.cDC.trait2	SSC-A on myeloid DC	GCST90002071	SSC-A on myeloid Dendritic Cell || id:ebi-a-GCST90002071	OSA	Inverse variance weighted	17	-0.0965986	0.169571	0.568906	0.90792	0.651187	1.26587
Morphological parameter	cDC	SSC.cDC.trait3	SSC-A on plasmacytoid DC	GCST90002072	SSC-A on plasmacytoid Dendritic Cell || id:ebi-a-GCST90002072	OSA	Inverse variance weighted	17	-0.0054879	0.157855	0.972267	0.994527	0.729874	1.35514
Morphological parameter	cDC	SSC.cDC.trait4	SSC-A on monocyte	GCST90002073	SSC-A on monocyte || id:ebi-a-GCST90002073	OSA	Inverse variance weighted	17	-0.103898	0.159425	0.514589	0.901317	0.659436	1.23192
Morphological parameter	TBNK	SSC.TBNK.trait1	SSC-A on CD14+ monocyte	GCST90002074	SSC-A on CD14+ monocyte || id:ebi-a-GCST90002074	OSA	Inverse variance weighted	17	-0.147232	0.152625	0.33471	0.863093	0.639943	1.16406
Morphological parameter	TBNK	SSC.TBNK.trait10	SSC-A on B cell	GCST90002075	SSC-A on B cell || id:ebi-a-GCST90002075	OSA	Inverse variance weighted	17	-0.17879	0.154971	0.248623	0.836282	0.617219	1.1331
Morphological parameter	TBNK	SSC.TBNK.trait11	SSC-A on NK	GCST90002076	SSC-A on Natural Killer || id:ebi-a-GCST90002076	OSA	Inverse variance weighted	17	0.0669244	0.154899	0.665704	1.06921	0.789245	1.4485
Morphological parameter	TBNK	SSC.TBNK.trait12	SSC-A on HLA DR+ NK	GCST90002077	SSC-A on HLA DR+ Natural Killer || id:ebi-a-GCST90002077	OSA	Inverse variance weighted	17	0.157271	0.154759	0.309521	1.17031	0.864108	1.58502
Morphological parameter	TBNK	SSC.TBNK.trait13	SSC-A on granulocyte	GCST90002078	SSC-A on granulocyte || id:ebi-a-GCST90002078	OSA	Inverse variance weighted	17	-0.0674355	0.167793	0.687759	0.934788	0.672798	1.2988
Morphological parameter	TBNK	SSC.TBNK.trait2	SSC-A on lymphocyte	GCST90002079	SSC-A on lymphocyte || id:ebi-a-GCST90002079	OSA	Inverse variance weighted	17	-0.027135	0.154035	0.860167	0.97323	0.719612	1.31623
Morphological parameter	TBNK	SSC.TBNK.trait3	SSC-A on T cell	GCST90002080	SSC-A on T cell || id:ebi-a-GCST90002080	OSA	Inverse variance weighted	17	-0.0951499	0.146703	0.516603	0.909237	0.682026	1.21214
Morphological parameter	TBNK	SSC.TBNK.trait4	SSC-A on CD4+	GCST90002081	SSC-A on CD4+ T cell || id:ebi-a-GCST90002081	OSA	Inverse variance weighted	17	-0.100544	0.155793	0.518687	0.904345	0.666378	1.22729
Morphological parameter	TBNK	SSC.TBNK.trait5	SSC-A on CD8br	GCST90002082	SSC-A on CD8+ T cell || id:ebi-a-GCST90002082	OSA	Inverse variance weighted	17	-0.246318	0.136307	0.0707489	0.781673	0.59841	1.02106
Morphological parameter	TBNK	SSC.TBNK.trait6	SSC-A on HLA DR+ T cell	GCST90002083	SSC-A on HLA DR+ T cell || id:ebi-a-GCST90002083	OSA	Inverse variance weighted	17	-0.0479446	0.153411	0.754642	0.953187	0.705655	1.28755
Morphological parameter	TBNK	SSC.TBNK.trait7	SSC-A on NKT	GCST90002084	SSC-A on Natural Killer T || id:ebi-a-GCST90002084	OSA	Inverse variance weighted	17	-0.282307	0.153472	0.0658466	0.754043	0.558159	1.01867
Morphological parameter	TBNK	SSC.TBNK.trait8	SSC-A on HLA DR+ CD4+	GCST90002085	SSC-A on HLA DR+ CD4+ T cell || id:ebi-a-GCST90002085	OSA	Inverse variance weighted	17	-0.23073	0.150425	0.125064	0.793953	0.591223	1.0662
Morphological parameter	TBNK	SSC.TBNK.trait9	SSC-A on HLA DR+ CD8br	GCST90002086	SSC-A on HLA DR+ CD8+ T cell || id:ebi-a-GCST90002086	OSA	Inverse variance weighted	17	-0.0758156	0.152102	0.618166	0.926987	0.688021	1.24895
MFI	cDC	Violet.450.50.cDC.trait1	CD11c on myeloid DC	GCST90002087	CD11c on myeloid Dendritic Cell || id:ebi-a-GCST90002087	OSA	Inverse variance weighted	17	0.116241	0.16099	0.470272	1.12327	0.819304	1.54
MFI	cDC	Violet.450.50.cDC.trait2	CD11c on CD62L+ myeloid DC	GCST90002088	CD11c on CD62L+ myeloid Dendritic Cell || id:ebi-a-GCST90002088	OSA	Inverse variance weighted	17	0.156466	0.153586	0.308322	1.16937	0.8654	1.58011
MFI	cDC	Violet.450.50.cDC.trait3	CD11c on monocyte	GCST90002089	CD11c on monocyte || id:ebi-a-GCST90002089	OSA	Inverse variance weighted	17	0.26925	0.159051	0.0904829	1.30898	0.958401	1.7878
MFI	cDC	Violet.450.50.cDC.trait4	CD11c on granulocyte	GCST90002090	CD11c on granulocyte || id:ebi-a-GCST90002090	OSA	Inverse variance weighted	17	0.0647704	0.18391	0.7247	1.06691	0.744015	1.52995
MFI	Myeloid cell	Violet.450.50.MDSC.trait1	CD11b on CD14+ monocyte	GCST90002091	CD11b on CD14+ monocyte || id:ebi-a-GCST90002091	OSA	Inverse variance weighted	16	-0.309186	0.233286	0.185054	0.734044	0.46467	1.15958
MFI	Myeloid cell	Violet.450.50.MDSC.trait13	CD11b on Gr MDSC	GCST90002092	CD11b on Granulocytic Myeloid-Derived Suppressor Cells || id:ebi-a-GCST90002092	OSA	Inverse variance weighted	4	-0.436138	0.530985	0.411433	0.646528	0.228351	1.83051
MFI	Myeloid cell	Violet.450.50.MDSC.trait2	CD11b on CD66b++ myeloid cell	GCST90002093	CD11b on CD66b++ myeloid cell || id:ebi-a-GCST90002093	OSA	Inverse variance weighted	16	-0.0242436	0.212809	0.9093	0.976048	0.643169	1.48121
MFI	Myeloid cell	Violet.450.50.MDSC.trait3	CD11b on Mo MDSC	GCST90002094	CD11b on Monocytic Myeloid-Derived Suppressor Cells || id:ebi-a-GCST90002094	OSA	Inverse variance weighted	16	-0.198233	0.224721	0.377707	0.820179	0.527986	1.27407
MFI	Myeloid cell	Violet.450.50.MDSC.trait4	CD11b on CD33dim HLA DR-	GCST90002095	CD11b on CD33dim HLA DR- || id:ebi-a-GCST90002095	OSA	Inverse variance weighted	16	-0.0904236	0.215653	0.674996	0.913544	0.598635	1.39411
MFI	Myeloid cell	Violet.450.50.MDSC.trait6	CD11b on basophil	GCST90002096	CD11b on basophil || id:ebi-a-GCST90002096	OSA	Inverse variance weighted	16	-0.104052	0.214512	0.627631	0.901178	0.591854	1.37217
MFI	Myeloid cell	Violet.450.50.MDSC.trait9	CD11b on CD33br HLA DR+ CD14dim	GCST90002097	CD11b on CD33+ HLA DR+ CD14dim || id:ebi-a-GCST90002097	OSA	Inverse variance weighted	16	-0.0352648	0.269045	0.895717	0.96535	0.56973	1.63569
MFI	Maturation stages of T cell	Violet.450.50.MT.trait1	CD45RA on naive CD4+	GCST90002098	CD45RA on naive CD4+ T cell || id:ebi-a-GCST90002098	OSA	Inverse variance weighted	17	-0.0662155	0.149689	0.658234	0.935929	0.697951	1.25505
MFI	Maturation stages of T cell	Violet.450.50.MT.trait2	CD4RA on TD CD4+	GCST90002099	CD4RA on Terminally Differentiated CD4+ T cell || id:ebi-a-GCST90002099	OSA	Inverse variance weighted	17	-0.101468	0.15558	0.514278	0.90351	0.66604	1.22565
MFI	Maturation stages of T cell	Violet.450.50.MT.trait3	CD45RA on naive CD8br	GCST90002100	CD45RA on naive CD8+ T cell || id:ebi-a-GCST90002100	OSA	Inverse variance weighted	17	-0.0326952	0.153651	0.831492	0.967834	0.716161	1.30795
MFI	Maturation stages of T cell	Violet.450.50.MT.trait4	CD45RA on TD CD8br	GCST90002101	CD45RA on Terminally Differentiated CD8+ T cell || id:ebi-a-GCST90002101	OSA	Inverse variance weighted	17	-0.0805184	0.156196	0.606207	0.922638	0.67932	1.25311
MFI	Treg	Violet.450.50.Treg.trait2	CD45RA on resting Treg	GCST90002102	CD45RA on resting CD4 regulatory T cell || id:ebi-a-GCST90002102	OSA	Inverse variance weighted	17	-0.112619	0.148209	0.447334	0.893491	0.668239	1.19467
MFI	Treg	Violet.450.50.Treg.trait3	CD45RA on CD39+ resting Treg	GCST90002103	CD45RA on CD39+ resting CD4 regulatory T cell || id:ebi-a-GCST90002103	OSA	Inverse variance weighted	4	-0.116235	0.417172	0.780532	0.890266	0.393021	2.01662
MFI	cDC	Violet.510.50.cDC.trait2	HLA DR on myeloid DC	GCST90002104	HLA DR on myeloid Dendritic Cell || id:ebi-a-GCST90002104	OSA	Inverse variance weighted	17	-0.110505	0.159477	0.488359	0.895382	0.655027	1.22393
MFI	cDC	Violet.510.50.cDC.trait3	HLA DR on plasmacytoid DC	GCST90002105	HLA DR on plasmacytoid Dendritic Cell || id:ebi-a-GCST90002105	OSA	Inverse variance weighted	17	-0.0305223	0.162754	0.85124	0.969939	0.705026	1.33439
MFI	cDC	Violet.510.50.cDC.trait4	HLA DR on DC	GCST90002106	HLA DR on Dendritic Cell || id:ebi-a-GCST90002106	OSA	Inverse variance weighted	17	-0.220299	0.159165	0.166331	0.802279	0.587275	1.096
MFI	Myeloid cell	Violet.510.50.MDSC.trait1	HLA DR on HSC	GCST90002107	HLA DR on Hematopoietic Stem Cell || id:ebi-a-GCST90002107	OSA	Inverse variance weighted	4	-0.967644	0.451406	0.0320629	0.379977	0.15686	0.920453
MFI	Myeloid cell	Violet.510.50.MDSC.trait3	HLA DR on CD33br HLA DR+ CD14-	GCST90002108	HLA DR on CD33+ HLA DR+ CD14- || id:ebi-a-GCST90002108	OSA	Inverse variance weighted	16	0.170221	0.211771	0.421514	1.18557	0.782822	1.79552
MFI	Myeloid cell	Violet.510.50.MDSC.trait4	HLA DR on CD33br HLA DR+ CD14dim	GCST90002109	HLA DR on CD33+ HLA DR+ CD14dim || id:ebi-a-GCST90002109	OSA	Inverse variance weighted	16	0.03649	0.211417	0.862968	1.03716	0.685308	1.56967
MFI	Myeloid cell	Violet.510.50.MDSC.trait5	HLA DR on CD33dim HLA DR+ CD11b+	GCST90002110	HLA DR on CD33dim HLA DR+ CD11b+ || id:ebi-a-GCST90002110	OSA	Inverse variance weighted	16	-0.17853	0.25715	0.487516	0.836499	0.50533	1.3847
MFI	Myeloid cell	Violet.510.50.MDSC.trait6	HLA DR on CD33dim HLA DR+ CD11b-	GCST90002111	HLA DR on CD33dim HLA DR+ CD11b- || id:ebi-a-GCST90002111	OSA	Inverse variance weighted	16	-0.143181	0.225014	0.524568	0.866597	0.557546	1.34696
MFI	Myeloid cell	Violet.510.50.MDSC.trait7	HLA DR on CD33- HLA DR+	GCST90002112	HLA DR on CD33- HLA DR+ || id:ebi-a-GCST90002112	OSA	Inverse variance weighted	16	0.0788545	0.208992	0.705944	1.08205	0.718371	1.62983
MFI	TBNK	Violet.510.50.TBNK.trait2	HLA DR on HLA DR+ T cell	GCST90002113	HLA DR on HLA DR+ T cell || id:ebi-a-GCST90002113	OSA	Inverse variance weighted	17	0.117001	0.149395	0.433533	1.12412	0.838773	1.50654
MFI	TBNK	Violet.510.50.TBNK.trait3	HLA DR on HLA DR+ CD4+	GCST90002114	HLA DR on HLA DR+ CD4+ T cell || id:ebi-a-GCST90002114	OSA	Inverse variance weighted	17	0.030409	0.148144	0.837363	1.03088	0.771088	1.37819
MFI	TBNK	Violet.510.50.TBNK.trait4	HLA DR on HLA DR+ CD8br	GCST90002115	HLA DR on HLA DR+ CD8+ T cell || id:ebi-a-GCST90002115	OSA	Inverse variance weighted	17	0.159002	0.147022	0.27948	1.17234	0.878833	1.56387
MFI	TBNK	Violet.510.50.TBNK.trait5	HLA DR on B cell	GCST90002116	HLA DR on B cell || id:ebi-a-GCST90002116	OSA	Inverse variance weighted	17	-0.027131	0.191905	0.887572	0.973234	0.668136	1.41765
MFI	TBNK	Violet.510.50.TBNK.trait6	HLA DR on HLA DR+ NK	GCST90002117	HLA DR on HLA DR+ Natural Killer || id:ebi-a-GCST90002117	OSA	Inverse variance weighted	17	-0.0261765	0.156859	0.867465	0.974163	0.716325	1.32481
MFI	Treg	Violet.510.50.Treg.trait2	CD8 on CD28+ CD45RA- CD8br	GCST90002118	CD8 on CD28+ CD45RA- CD8+ T cell || id:ebi-a-GCST90002118	OSA	Inverse variance weighted	17	-0.102718	0.156732	0.512229	0.902382	0.663708	1.22688
MFI	Treg	Violet.510.50.Treg.trait3	CD8 on CD28+ CD45RA+ CD8br	GCST90002119	CD8 on CD28+ CD45RA+ CD8+ T cell || id:ebi-a-GCST90002119	OSA	Inverse variance weighted	17	-0.0867472	0.154003	0.573241	0.916909	0.678011	1.23998
MFI	Treg	Violet.510.50.Treg.trait4	CD8 on CD28- CD8br	GCST90002120	CD8 on CD28- CD8+ T cell || id:ebi-a-GCST90002120	OSA	Inverse variance weighted	17	-0.0124922	0.157501	0.936782	0.987585	0.725282	1.34475
MFI	Treg	Violet.510.50.Treg.trait5	CD8 on CD39+ CD8br	GCST90002121	CD8 on CD39+ CD8+ T cell || id:ebi-a-GCST90002121	OSA	Inverse variance weighted	17	-0.110168	0.174942	0.528865	0.895684	0.635683	1.26203
